# Supplementary material for: Convergent abnormalities in striatal gene networks in human cocaine use disorder and mouse cocaine administration models
Source: Sci Adv. 2023 Feb 10;9(6):eadd8946. doi: 10.1126/sciadv.add8946 (PMC9916993; doi:10.1126/sciadv.add8946)
Supplement: Supplementary file 2 — Tables S1 to S6 [file sciadv.add8946_tables_s1_to_s6.zip]

Archive with 6 entries (6 files):
- sciadv.add8946_table_s1.xlsx
- sciadv.add8946_table_s2.xlsx
- sciadv.add8946_table_s3.xlsx
- sciadv.add8946_table_s4.xlsx
- sciadv.add8946_table_s5.xlsx
- sciadv.add8946_table_s6.xlsx
