# Supplementary material for: Convergent abnormalities in striatal gene networks in human cocaine use disorder and mouse cocaine administration models
Source: Sci Adv. 2023 Feb 10;9(6):eadd8946. doi: 10.1126/sciadv.add8946 (PMC9916993; doi:10.1126/sciadv.add8946)
Supplement: Supplementary file 2 — Tables S1 to S6 [file sciadv.add8946_tables_s1_to_s6.zip › sciadv.add8946_table_s1.xlsx]

## Sheet: Table S1
Table S1. Unaffected and CUD subjects’ demographics and tissue characteristics
	Unaffected cohort	CUD cohort
	n = 20	n = 25
Age, Years	34.9±12.6	36.9±7.8
Race1 Black	9	11
White	11	14
PMI, Hours	17.3±6.9	17.9±6.3
RIN	8.9±0.69	8.6±0.95
Brain pH	6.3±0.39	6.4±0.22
Values are n or mean ± SD; CUD, cocaine use disorder;
PMI postmortem interval; RIN, RNA integrity number
1Based on individual or family self-reports.
