# Supplementary material for: Convergent abnormalities in striatal gene networks in human cocaine use disorder and mouse cocaine administration models
Source: Sci Adv. 2023 Feb 10;9(6):eadd8946. doi: 10.1126/sciadv.add8946 (PMC9916993; doi:10.1126/sciadv.add8946)
Supplement: Supplementary file 2 — Tables S1 to S6 [file sciadv.add8946_tables_s1_to_s6.zip › sciadv.add8946_table_s2.xlsx]

## Sheet: Overlap GWAS hits
NUCLEUS ACCUMBENS | CUD vs matched control RNAseq						GWAS
Gene Name	baseMean	log2FoldChange	P value	Adj P value	Description	Reference	GWAS Adj P
C5orf51	768.907	-0.12246	0.0465457	0.763259	chromosome 5 open reading frame 51 [Source:HGNC Symbol;Acc:HGNC:27750]	(31)	0.308227
CTNND1	1765.92	-0.145369	0.0401897	0.752405	catenin delta 1 [Source:HGNC Symbol;Acc:HGNC:2515]	(31)	0.308227
TRAK2	1929.18	-0.181794	0.0217111	0.700061	trafficking kinesin protein 2 [Source:HGNC Symbol;Acc:HGNC:13206]	(32)	2.95e-08
LINC01411	559.679	0.274869	0.0451915	0.763259	long intergenic non-protein coding RNA 1411 [Source:HGNC Symbol;Acc:HGNC:50703]	(32)	2.11e-10
PODNL1	29.2672	0.681493	0.000127092	0.14063	podocan like 1 [Source:HGNC Symbol;Acc:HGNC:26275]	(33)	2.82e-05
SLC4A1	7.32841	1.01375	0.003414	0.535891	solute carrier family 4 member 1 (Diego blood group) [Source:HGNC Symbol;Acc:HGNC:11027]	(33)	4.54e-05
POTEKP	3.18591	0.775556	0.038057	0.747695	POTE ankyrin domain family member K	(33)	8.65e-05
ETV7	21.3223	-0.431765	0.0265359	0.724664	ETS variant 7 [Source:HGNC Symbol;Acc:HGNC:18160]	(33)	0.00821
FRMD4A	11307.5	0.229136	0.0425274	0.760772	FERM domain containing 4A [Source:HGNC Symbol;Acc:HGNC:25491]	(33)	0.0164
MTSS1	2470.17	0.130901	0.0473619	0.765176	MTSS1	(33)	0.00114
LLGL2	94.2009	0.34414	0.029467	0.72852	LLGL2	(33)	0.00122
KCNN2	706.465	0.24594	0.0371179	0.747695	potassium calcium-activated channel subfamily N member 2 [Source:HGNC Symbol;Acc:HGNC:6291]	(33)	0.00134
MYO16	545.828	0.429447	0.0389081	0.748759	myosin XVI [Source:HGNC Symbol;Acc:HGNC:29822]	(33)	0.0016
CCNG1	453.442	-0.16764	0.0212818	0.697356	cyclin G1 [Source:HGNC Symbol;Acc:HGNC:1592]	(33)	0.00417
FBN1	2436.67	0.205371	0.0318308	0.72852	fibrillin 1 [Source:HGNC Symbol;Acc:HGNC:3603]	(33)	0.00595
NR4A1	880.408	0.626948	0.0463238	0.763259	nuclear receptor subfamily 4 group A member 1 [Source:HGNC Symbol;Acc:HGNC:7980]	(33)	0.00712
CAUDATE NUCLEUS | CUD vs matched control RNAseq						GWAS
Gene Name	baseMean	log2FoldChange	P value	Adj P value	Description	Reference	GWAS Adj P
SLC17A1	0.710987	1.31847	0.0335176	0.690995	solute carrier family 17 member 1 [Source:HGNC Symbol;Acc:HGNC:10929]	(31)	0.245205
C1orf162	49.4692	-0.302655	0.0171005	0.642935	chromosome 1 open reading frame 162 [Source:HGNC Symbol;Acc:HGNC:28344]	(31)	0.308227
ZNF322	350.466	-0.162324	0.00918159	0.583236	zinc finger protein 322 [Source:HGNC Symbol;Acc:HGNC:23640]	(31)	0.308227
TENM3	7325.69	0.205028	0.0304612	0.684806	teneurin transmembrane protein 3 [Source:HGNC Symbol;Acc:HGNC:29944]	(32)	3.07e-08
EHD4	165.927	-0.350039	0.00472494	0.531939	EH domain containing 4 [Source:HGNC Symbol;Acc:HGNC:3245]	(33)	2.37e-05
STEAP3	90.1762	-0.733389	7.6714e-05	0.152952	STEAP3 metalloreductase [Source:HGNC Symbol;Acc:HGNC:24592]	(33)	0.0384
MYL12A	330.672	-0.210306	0.0366985	0.690995	myosin light chain 12A [Source:HGNC Symbol;Acc:HGNC:16701]	(33)	5.21e-05
PTPRN2	12262.7	0.24516	0.0397645	0.695996	protein tyrosine phosphatase	(33)	0.136
ZNRF1	1079.35	0.196174	0.045953	0.702093	zinc and ring finger 1 [Source:HGNC Symbol;Acc:HGNC:18452]	(33)	0.00268
GRAMD1B	4665.89	0.159107	0.012571	0.621456	GRAM domain containing 1B [Source:HGNC Symbol;Acc:HGNC:29214]	(33)	2.16e-05
TNIK	18736.8	0.139195	0.0427377	0.695996	TRAF2 and NCK interacting kinase [Source:HGNC Symbol;Acc:HGNC:30765]	(33)	0.0144
GDA	1659.05	-1.1942	0.000100524	0.153605	guanine deaminase [Source:HGNC Symbol;Acc:HGNC:4212]	(33)	0.000109
SNRPN	2574.33	0.368371	0.0193671	0.651785	small nuclear ribonucleoprotein polypeptide N [Source:HGNC Symbol;Acc:HGNC:11164]	(33)	0.00257
DNMT3A	5204.95	0.261039	0.00791462	0.574225	DNA methyltransferase 3 alpha [Source:HGNC Symbol;Acc:HGNC:2978]	(33)	0.000446
EPHB1	5297.72	0.26382	0.0240463	0.657519	EPH receptor B1 [Source:HGNC Symbol;Acc:HGNC:3392]	(33)	0.00047
KCTD20	1151.95	-0.142857	0.0162668	0.641038	potassium channel tetramerization domain containing 20 [Source:HGNC Symbol;Acc:HGNC:21052]	(33)	0.00257
SLC9A5	355.852	0.326062	0.0193169	0.651114	solute carrier family 9 member A5 [Source:HGNC Symbol;Acc:HGNC:11078]	(33)	0.000596
TMPRSS13	9.80377	0.547765	0.00666364	0.565034	transmembrane protease	(33)	0.000771
RELN	3090.32	0.279773	0.0295213	0.684806	reelin [Source:HGNC Symbol;Acc:HGNC:9957]	(33)	0.00196
PLXNA4	5204.73	0.225198	0.0224609	0.654298	plexin A4 [Source:HGNC Symbol;Acc:HGNC:9102]	(33)	0.00101
ANKS1B	38365.3	0.285282	0.0493706	0.705091	ankyrin repeat and sterile alpha motif domain containing 1B [Source:HGNC Symbol;Acc:HGNC:24600]	(33)	0.00117
NUDCD2	427.081	-0.124224	0.0295967	0.684806	NudC domain containing 2 [Source:HGNC Symbol;Acc:HGNC:30535]	(33)	0.00153
PRKAG2	4292.92	0.221567	0.0233855	0.657266	protein kinase AMP-activated non-catalytic subunit gamma 2 [Source:HGNC Symbol;Acc:HGNC:9386]	(33)	0.00188
CSMD2	4885.09	0.258556	0.0323354	0.689793	CUB and Sushi multiple domains 2 [Source:HGNC Symbol;Acc:HGNC:19290]	(33)	0.0018
APBA1	3292.01	0.223924	0.00871874	0.58104	amyloid beta precursor protein binding family A member 1 [Source:HGNC Symbol;Acc:HGNC:578]	(33)	0.00193
ELAC2	889.669	-0.175296	0.0145248	0.633366	elaC ribonuclease Z 2 [Source:HGNC Symbol;Acc:HGNC:14198]	(33)	0.00215
CCNG1	453.442	-0.186786	0.00879045	0.58104	cyclin G1 [Source:HGNC Symbol;Acc:HGNC:1592]	(33)	0.00417
RPS6KA2	10689.2	0.265477	0.0260857	0.669945	ribosomal protein S6 kinase A2 [Source:HGNC Symbol;Acc:HGNC:10431]	(33)	0.00716
ABCC4	823.692	-0.291337	0.0412567	0.695996	ATP binding cassette subfamily C member 4 [Source:HGNC Symbol;Acc:HGNC:55]	(33)	0.00682
NR4A1	880.408	0.646493	0.0370912	0.691432	nuclear receptor subfamily 4 group A member 1 [Source:HGNC Symbol;Acc:HGNC:7980]	(33)	0.00712
