# Supplementary material for: Convergent abnormalities in striatal gene networks in human cocaine use disorder and mouse cocaine administration models
Source: Sci Adv. 2023 Feb 10;9(6):eadd8946. doi: 10.1126/sciadv.add8946 (PMC9916993; doi:10.1126/sciadv.add8946)
Supplement: Supplementary file 2 — Tables S1 to S6 [file sciadv.add8946_tables_s1_to_s6.zip › sciadv.add8946_table_s3.xlsx]

## Sheet: Mews-Human-disease-mod
HUMAN module	MDC	FDR	FDR_random_samples	FDR_random_genes
coral1	31.09	0.02	0.02	0
green	24.88	0	0	0
black	13.95	0	0	0
darkslateblue	6.29	0	0	0
bisque4	4.98	0	0	0
darkseagreen4	4.44	0	0	0
thistle1	3.38	0	0	0
cyan	3.29	0	0	0
lightpink4	3.17	0	0	0
lavenderblush3	2.79	0	0	0
lightyellow	2.76	0	0	0
darkolivegreen	2.7	0	0	0
navajowhite2	2.66	0	0	0
thistle2	2.62	0	0	0
greenyellow	2.57	0	0	0
skyblue	2.55	0	0	0
lightcyan1	2.39	0	0	0
darkred	2.33	0	0	0
midnightblue	2.23	0	0	0
tan	2.05	0	0	0
skyblue3	2.02	0	0	0
orange	1.77	0	0	0
mediumorchid	1.76	0	0	0
antiquewhite4	1.75	0	0	0
grey60	1.67	0	0	0
darkmagenta	1.65	0	0	0
darkgreen	1.58	0	0	0
mediumpurple3	1.5	0	0	0
ivory	1.47	0	0	0
plum2	1.43	0	0	0
paleturquoise	1.42	0	0	0
floralwhite	1.39	0	0	0
white	1.35	0.12	0.12	0
plum1	1.31	0	0	0
blue	1.28	0	0	0
turquoise	1.18	0	0	0
darkorange2	1.16	0.02	0	0.02
yellowgreen	1.13	0	0	0
maroon	1.1	0.08	0	0.08
darkgrey	1.09	0	0	0
lightcyan	1.08	0.02	0	0.02
saddlebrown	1.07	0.02	0	0.02
salmon4	1.07	0.1	0	0.1
violet	1.06	0.06	0	0.06
coral2	1.04	0.46	0.46	0.1
purple	1	0.04	0	0.04
red	1	1	1	0.98
darkorange	0.98	1	1	0.94
salmon	0.95	1	1	0.86
orangered4	0.94	1	1	0.7
palevioletred3	0.92	1	1	0.58
brown4	0.91	1	1	0.68
honeydew1	0.91	1	1	0.6
steelblue	0.9	1	1	0.74
darkturquoise	0.81	1	1	0.3
royalblue	0.79	0.98	0.98	0.24
yellow	0.78	1	1	0.08
pink	0.75	1	1	0.08
magenta	0.74	1	1	0.04
sienna3	0.72	1	1	0.1
brown	0.65	1	1	0
lightgreen	0.64	1	1	0
lightsteelblue1	0.6	1	1	0.02
