# Supplementary material for: Convergent abnormalities in striatal gene networks in human cocaine use disorder and mouse cocaine administration models
Source: Sci Adv. 2023 Feb 10;9(6):eadd8946. doi: 10.1126/sciadv.add8946 (PMC9916993; doi:10.1126/sciadv.add8946)
Supplement: Supplementary file 2 — Tables S1 to S6 [file sciadv.add8946_tables_s1_to_s6.zip › sciadv.add8946_table_s4.xlsx]

## Sheet: Mews-Mouse-disease-mod
MOUSE module	MDC	FDR	FDR_random_samples	FDR_random_genes
red	27.91	0	0	0
coral1	8.54	0	0	0
saddlebrown	5.67	0	0	0
darkred	4.63	0	0	0
thistle1	4.42	0	0	0
salmon4	3.4	0	0	0
palevioletred3	3.29	0	0	0
darkturquoise	3.28	0.76	0.76	0
antiquewhite4	2.7	0	0	0
royalblue	2.69	0	0	0
midnightblue	2.66	0	0	0
lightgreen	2.62	0	0	0
yellow	2.52	0	0	0
lavenderblush3	2.4	0	0	0
purple	2.38	0	0	0
lightcyan1	2.18	0	0	0
plum2	2.12	0	0	0
lightyellow	2.08	0	0	0
brown	2.05	0	0	0
orange	2.04	0	0	0
bisque4	1.97	0	0	0
grey60	1.97	0	0	0
darkseagreen4	1.92	0	0	0
skyblue3	1.92	0	0	0
white	1.92	0	0	0
darkgreen	1.89	0	0	0
steelblue	1.76	0	0	0
darkmagenta	1.7	0	0	0
darkorange	1.66	0	0	0
green	1.64	0	0	0
maroon	1.64	0	0	0
darkorange2	1.61	0	0	0
mediumpurple3	1.55	0	0	0
lightsteelblue1	1.51	0	0	0
magenta	1.5	0	0	0
navajowhite2	1.49	0	0	0
brown4	1.34	0	0	0
lightcyan	1.33	0	0	0
yellowgreen	1.32	0	0	0
plum1	1.31	0	0	0
cyan	1.3	0	0	0
turquoise	1.28	0	0	0
greenyellow	1.27	0	0	0
blue	1.23	0	0	0
paleturquoise	1.23	0	0	0
skyblue	1.22	0	0	0
darkolivegreen	1.21	0	0	0
pink	1.15	0	0	0
orangered4	1.14	0.02	0	0.02
lightpink4	1.04	0.2	0.04	0.2
black	1	1	1	0.8
sienna3	0.92	1	1	0.26
salmon	0.91	1	1	0.28
tan	0.86	1	1	0.04
darkslateblue	0.79	0.96	0.96	0.14
thistle2	0.78	1	1	0
darkgrey	0.77	1	1	0.02
ivory	0.7	0.92	0.92	0
violet	0.64	1	1	0
floralwhite	0.63	0.82	0.82	0
honeydew1	0.46	0.28	0.28	0
