# Supplementary material for: Convergent abnormalities in striatal gene networks in human cocaine use disorder and mouse cocaine administration models
Source: Sci Adv. 2023 Feb 10;9(6):eadd8946. doi: 10.1126/sciadv.add8946 (PMC9916993; doi:10.1126/sciadv.add8946)
Supplement: Supplementary file 2 — Tables S1 to S6 [file sciadv.add8946_tables_s1_to_s6.zip › sciadv.add8946_table_s5.xlsx]

## Sheet: human-mouse-modConservation
HUMAN module	MOUSE module	Conservation oddsRatio	Conservation pValue
turquoise	black	21.492	1.14e-99
yellow	orange	25.3974	1.06e-60
darkorange	turquoise	6.06439	6.78e-24
saddlebrown	darkred	19.5517	2.12e-19
lightcyan	orange	12.3984	4.69e-18
royalblue	violet	12.8052	2.76e-13
brown	tan	3.99468	1.77e-07
blue	saddlebrown	3.92155	2.6e-06
blue	thistle2	5.7616	7.68e-06
darkslateblue	pink	8.61301	2.47e-05
lightcyan	darkred	6.68852	6.34e-05
skyblue	greenyellow	5.06785	0.000188675
grey60	brown	3.19912	0.000320866
brown	violet	4.35229	0.000639677
blue	paleturquoise	3.92013	0.000752629
mediumpurple3	thistle1	25.396	0.00161894
black	lightcyan	4.019	0.00164245
navajowhite2	brown	5.25051	0.00170298
maroon	salmon	9.20945	0.00175873
grey60	green	3.82616	0.00177174
royalblue	honeydew1	10.7883	0.00224445
brown	darkorange	3.95127	0.00261681
brown	maroon	6.67286	0.0063475
saddlebrown	skyblue	9.03775	0.00763337
turquoise	tan	0.0584407	0.0108084
royalblue	sienna3	6.20113	0.019027
maroon	sienna3	11.3204	0.0242533
darkslateblue	greenyellow	5.9849	0.02615
lightyellow	midnightblue	3.85677	0.0287943
royalblue	tan	3.99403	0.0346578
coral2	lightsteelblue1	13.9011	0.0367455
skyblue3	greenyellow	4.98146	0.0573762
orange	darkgrey	4.89004	0.0667363
honeydew1	tan	6.7868	0.0671387
skyblue	turquoise	2.50047	0.0791182
blue	tan	2.30847	0.215944
turquoise	salmon	0.0727226	0.233677
blue	lightcyan1	3.66995	0.26144
yellowgreen	darkturquoise	7.48384	0.301998
darkturquoise	violet	4.87454	0.334951
orange	midnightblue	3.58048	0.360406
blue	midnightblue	2.14948	0.518952
red	turquoise	1.8137	0.568895
lightcyan	pink	3.09385	0.606115
turquoise	midnightblue	0.215499	0.619108
darkolivegreen	pink	3.88802	0.988347
yellowgreen	thistle1	14.6207	1
plum2	darkseagreen4	12.9418	1
salmon4	lightpink4	12.9037	1
antiquewhite4	darkslateblue	8.61959	1
lavenderblush3	lightpink4	8.4814	1
lightpink4	lightpink4	8.4814	1
navajowhite2	navajowhite2	8.1307	1
saddlebrown	thistle1	7.49138	1
honeydew1	darkslateblue	7.35946	1
maroon	lavenderblush3	7.26642	1
ivory	floralwhite	7.16325	1
navajowhite2	darkslateblue	6.95042	1
mediumorchid	lightpink4	6.89502	1
darkorange2	navajowhite2	6.76757	1
salmon4	palevioletred3	6.66889	1
saddlebrown	palevioletred3	6.56641	1
midnightblue	palevioletred3	6.46832	1
plum2	palevioletred3	6.43563	1
cyan	palevioletred3	6.41488	1
darkseagreen4	darkolivegreen	6.28005	1
sienna3	thistle1	6.26429	1
thistle2	darkseagreen4	6.23886	1
orangered4	thistle2	6.1799	1
mediumorchid	steelblue	6.08537	1
maroon	honeydew1	6.03134	1
lightsteelblue1	navajowhite2	5.91069	1
palevioletred3	red	5.83968	1
coral1	thistle1	5.73009	1
plum2	paleturquoise	5.65183	1
lightcyan1	plum2	5.62703	1
orange	palevioletred3	5.57284	1
lightcyan1	lavenderblush3	5.55608	1
brown4	maroon	5.55597	1
lightsteelblue1	mediumpurple3	5.47328	1
darkseagreen4	lightgreen	5.44918	1
orangered4	sienna3	5.37401	1
skyblue3	salmon4	5.34014	1
orangered4	yellowgreen	5.3325	1
skyblue3	antiquewhite4	5.31252	1
mediumorchid	lightsteelblue1	5.31237	1
maroon	violet	5.31144	1
mediumorchid	darkseagreen4	5.29302	1
grey60	darkseagreen4	5.25934	1
plum1	paleturquoise	5.2389	1
thistle2	brown4	5.19716	1
plum1	darkorange	5.19412	1
darkgrey	yellowgreen	5.09005	1
maroon	salmon4	5.08141	1
coral1	lightyellow	5.05586	1
mediumpurple3	lavenderblush3	5.05119	1
midnightblue	brown4	5.03917	1
coral2	darkmagenta	4.98238	1
antiquewhite4	lightpink4	4.97498	1
antiquewhite4	darkorange2	4.9619	1
mediumorchid	mediumpurple3	4.95922	1
salmon4	thistle1	4.95282	1
thistle1	thistle1	4.95282	1
honeydew1	magenta	4.94677	1
darkorange2	darkolivegreen	4.93042	1
plum2	salmon	4.92682	1
navajowhite2	orangered4	4.917	1
thistle2	salmon4	4.89803	1
mediumpurple3	darkgreen	4.88957	1
palevioletred3	darkgrey	4.8748	1
thistle2	thistle1	4.86364	1
antiquewhite4	navajowhite2	4.86093	1
navajowhite2	bisque4	4.84873	1
thistle2	yellowgreen	4.82903	1
plum2	salmon4	4.81189	1
maroon	plum2	4.80516	1
darkturquoise	maroon	4.79826	1
plum1	skyblue3	4.75906	1
coral2	lavenderblush3	4.75396	1
plum2	bisque4	4.67793	1
lavenderblush3	darkturquoise	4.67159	1
thistle2	steelblue	4.66709	1
steelblue	lightsteelblue1	4.65922	1
saddlebrown	maroon	4.6592	1
darkslateblue	grey60	4.65246	1
thistle1	greenyellow	4.64526	1
sienna3	antiquewhite4	4.62738	1
greenyellow	brown4	4.62283	1
darkseagreen4	lightyellow	4.61193	1
darkturquoise	darkturquoise	4.58315	1
plum1	maroon	4.58154	1
lightgreen	ivory	4.51856	1
darkgreen	plum1	4.48666	1
palevioletred3	floralwhite	4.41811	1
orangered4	darkmagenta	4.35994	1
thistle2	floralwhite	4.33863	1
skyblue3	darkturquoise	4.32688	1
lightsteelblue1	darkolivegreen	4.30224	1
midnightblue	darkolivegreen	4.29463	1
antiquewhite4	lavenderblush3	4.27688	1
mediumpurple3	darkorange	4.27027	1
darkorange2	white	4.26198	1
sienna3	darkslateblue	4.21833	1
brown	honeydew1	4.21662	1
greenyellow	bisque4	4.20704	1
darkorange2	midnightblue	4.19579	1
orangered4	darkolivegreen	4.18958	1
darkseagreen4	navajowhite2	4.16384	1
midnightblue	floralwhite	4.16313	1
darkslateblue	darkturquoise	4.16282	1
salmon4	orange	4.1628	1
antiquewhite4	salmon	4.1191	1
mediumorchid	orangered4	4.11303	1
skyblue3	lightyellow	4.10924	1
purple	thistle2	4.10919	1
lavenderblush3	coral1	4.10342	1
sienna3	skyblue3	4.08153	1
brown4	steelblue	4.07107	1
honeydew1	violet	4.06997	1
honeydew1	darkgrey	4.06969	1
lightcyan1	cyan	4.04137	1
darkorange2	darkgrey	4.03909	1
thistle1	coral1	4.02899	1
lightpink4	navajowhite2	4.01048	1
steelblue	coral1	3.97468	1
coral2	mediumpurple3	3.96367	1
thistle2	coral1	3.95763	1
lavenderblush3	darkolivegreen	3.94798	1
mediumorchid	plum2	3.94793	1
sienna3	maroon	3.94058	1
thistle2	darkorange2	3.93805	1
coral2	lightyellow	3.93098	1
violet	bisque4	3.91918	1
tan	salmon4	3.91816	1
maroon	darkgrey	3.91577	1
darkorange2	lightsteelblue1	3.91383	1
darkgreen	steelblue	3.90502	1
lightpink4	skyblue	3.9044	1
honeydew1	antiquewhite4	3.89751	1
plum2	lightpink4	3.88842	1
sienna3	darkseagreen4	3.86877	1
plum2	darkorange2	3.86859	1
lightyellow	darkgrey	3.86285	1
mediumorchid	red	3.83923	1
lightcyan1	yellowgreen	3.83048	1
royalblue	lavenderblush3	3.82353	1
yellow	palevioletred3	3.81035	1
plum2	navajowhite2	3.7999	1
mediumorchid	darkslateblue	3.79556	1
brown4	floralwhite	3.79323	1
sienna3	tan	3.79087	1
navajowhite2	white	3.78918	1
thistle2	violet	3.77524	1
thistle2	skyblue	3.76426	1
orangered4	skyblue3	3.75406	1
yellowgreen	darkgreen	3.7486	1
orangered4	brown4	3.7468	1
honeydew1	darkorange	3.74006	1
steelblue	darkturquoise	3.72861	1
lavenderblush3	darkred	3.72547	1
brown4	pink	3.72244	1
darkseagreen4	steelblue	3.71497	1
mediumpurple3	orange	3.71033	1
thistle1	pink	3.69301	1
honeydew1	lavenderblush3	3.66331	1
darkslateblue	darkorange2	3.6437	1
sienna3	grey60	3.63598	1
green	lightsteelblue1	3.63179	1
violet	grey60	3.63031	1
mediumpurple3	saddlebrown	3.62393	1
sienna3	honeydew1	3.60609	1
darkseagreen4	red	3.59442	1
midnightblue	darkgrey	3.58813	1
lavenderblush3	steelblue	3.57562	1
saddlebrown	antiquewhite4	3.56504	1
antiquewhite4	honeydew1	3.56269	1
mediumorchid	green	3.55902	1
skyblue	navajowhite2	3.55188	1
bisque4	lightpink4	3.54666	1
turquoise	lightpink4	3.5452	1
sienna3	paleturquoise	3.54406	1
lightyellow	orangered4	3.54216	1
grey60	darkmagenta	3.5413	1
violet	skyblue3	3.53633	1
coral1	pink	3.53592	1
paleturquoise	steelblue	3.52754	1
honeydew1	lightgreen	3.52728	1
bisque4	darkorange2	3.5259	1
darkslateblue	darkolivegreen	3.52124	1
orangered4	thistle1	3.51549	1
mediumpurple3	orangered4	3.4819	1
coral1	darkturquoise	3.47984	1
mediumorchid	orange	3.47917	1
salmon4	lavenderblush3	3.46403	1
navajowhite2	lavenderblush3	3.46403	1
brown4	lightpink4	3.46394	1
lavenderblush3	greenyellow	3.46184	1
purple	paleturquoise	3.44684	1
midnightblue	antiquewhite4	3.44644	1
maroon	lightcyan	3.44292	1
plum1	darkmagenta	3.44118	1
lightcyan1	floralwhite	3.44117	1
skyblue3	orangered4	3.43726	1
plum1	bisque4	3.43344	1
tan	palevioletred3	3.42419	1
yellowgreen	greenyellow	3.41914	1
lightcyan1	mediumpurple3	3.41511	1
ivory	mediumpurple3	3.41511	1
steelblue	lavenderblush3	3.40569	1
thistle2	lavenderblush3	3.4024	1
mediumorchid	saddlebrown	3.39943	1
salmon4	greenyellow	3.39617	1
lightyellow	plum2	3.39419	1
skyblue	grey60	3.38678	1
mediumorchid	darkorange2	3.36252	1
darkorange2	coral1	3.35908	1
paleturquoise	darkgrey	3.35187	1
darkslateblue	antiquewhite4	3.35152	1
plum1	plum2	3.3403	1
mediumpurple3	yellow	3.33984	1
coral1	mediumpurple3	3.3353	1
lightyellow	lightgreen	3.33031	1
honeydew1	maroon	3.32928	1
orangered4	lightsteelblue1	3.32537	1
skyblue3	steelblue	3.30455	1
thistle2	tan	3.30304	1
darkorange	darkorange2	3.29181	1
paleturquoise	floralwhite	3.29142	1
brown4	skyblue	3.29097	1
mediumorchid	yellow	3.27343	1
steelblue	darkgreen	3.26911	1
darkorange2	royalblue	3.26046	1
thistle2	salmon	3.25406	1
grey60	darkorange2	3.25094	1
brown	thistle2	3.24868	1
plum2	tan	3.24319	1
violet	darkmagenta	3.23984	1
purple	darkslateblue	3.23793	1
mediumorchid	skyblue	3.21565	1
darkturquoise	honeydew1	3.21512	1
steelblue	palevioletred3	3.1991	1
darkgrey	navajowhite2	3.18967	1
darkorange	lightsteelblue1	3.18713	1
pink	paleturquoise	3.1782	1
lightyellow	floralwhite	3.17295	1
darkgrey	brown4	3.17289	1
brown	sienna3	3.1695	1
coral2	plum2	3.16553	1
lightgreen	sienna3	3.1628	1
lightgreen	floralwhite	3.16262	1
darkturquoise	paleturquoise	3.15495	1
darkslateblue	lavenderblush3	3.14993	1
lavenderblush3	darkseagreen4	3.14901	1
paleturquoise	white	3.14177	1
lightpink4	lightsteelblue1	3.14071	1
lightyellow	lightcyan1	3.13211	1
orange	ivory	3.12989	1
lightcyan1	plum1	3.12344	1
lavenderblush3	midnightblue	3.11785	1
brown	coral1	3.10939	1
ivory	magenta	3.1031	1
orange	white	3.1006	1
midnightblue	lightgreen	3.09132	1
midnightblue	plum1	3.0877	1
lightpink4	ivory	3.08577	1
orange	lightgreen	3.07845	1
plum1	lightyellow	3.07657	1
mediumpurple3	lightyellow	3.07657	1
violet	paleturquoise	3.0732	1
lightcyan1	navajowhite2	3.07307	1
ivory	navajowhite2	3.07307	1
honeydew1	sienna3	3.07077	1
paleturquoise	midnightblue	3.0664	1
blue	darkseagreen4	3.06035	1
salmon4	midnightblue	3.05925	1
lightsteelblue1	thistle2	3.05619	1
honeydew1	mediumpurple3	3.04523	1
coral2	darkslateblue	3.0433	1
palevioletred3	pink	3.03798	1
sienna3	salmon4	3.0374	1
paleturquoise	ivory	3.03734	1
darkmagenta	white	3.0361	1
midnightblue	thistle1	3.03449	1
thistle2	orange	3.01923	1
skyblue	pink	3.00828	1
skyblue3	pink	3.00753	1
floralwhite	skyblue	3.00701	1
lightgreen	thistle2	3.00582	1
brown	lightcyan1	3.00034	1
orange	orangered4	2.98929	1
ivory	darkgrey	2.98104	1
darkmagenta	salmon4	2.97076	1
purple	darkseagreen4	2.96399	1
cyan	darkolivegreen	2.95601	1
grey60	skyblue3	2.95076	1
darkmagenta	pink	2.94124	1
cyan	bisque4	2.93378	1
maroon	mediumpurple3	2.93185	1
coral2	lightcyan1	2.93014	1
antiquewhite4	bisque4	2.92598	1
greenyellow	coral1	2.92559	1
bisque4	darkgreen	2.92509	1
darkred	coral1	2.90474	1
navajowhite2	sienna3	2.90239	1
brown4	greenyellow	2.90046	1
blue	orangered4	2.89881	1
navajowhite2	honeydew1	2.88525	1
royalblue	darkorange2	2.88257	1
midnightblue	plum2	2.87583	1
sienna3	plum2	2.87265	1
antiquewhite4	darkorange	2.86844	1
plum1	tan	2.86576	1
darkturquoise	skyblue3	2.86418	1
mediumpurple3	lightpink4	2.86044	1
thistle1	lightyellow	2.85452	1
brown4	grey60	2.85204	1
steelblue	royalblue	2.84329	1
orangered4	darkorange2	2.83928	1
plum1	darkorange2	2.83928	1
mediumpurple3	darkorange2	2.83928	1
mediumpurple3	plum1	2.83928	1
yellowgreen	pink	2.83809	1
lightyellow	navajowhite2	2.82785	1
thistle2	mediumpurple3	2.82658	1
darkred	brown4	2.82103	1
steelblue	mediumpurple3	2.81909	1
lightyellow	brown4	2.81184	1
plum2	royalblue	2.80022	1
plum1	navajowhite2	2.7953	1
darkmagenta	lightsteelblue1	2.7942	1
white	maroon	2.793	1
salmon	violet	2.78465	1
darkolivegreen	thistle1	2.7781	1
mediumorchid	salmon	2.77718	1
green	yellowgreen	2.7695	1
skyblue3	navajowhite2	2.75956	1
darkolivegreen	yellowgreen	2.7477	1
thistle2	greenyellow	2.7431	1
brown	darkorange2	2.73682	1
lightyellow	ivory	2.73049	1
darkseagreen4	skyblue3	2.72743	1
floralwhite	lavenderblush3	2.72279	1
bisque4	darkseagreen4	2.72175	1
mediumpurple3	skyblue	2.71389	1
maroon	purple	2.70908	1
darkturquoise	antiquewhite4	2.69548	1
yellowgreen	lightpink4	2.67052	1
sienna3	mediumpurple3	2.66563	1
plum1	purple	2.66462	1
white	saddlebrown	2.65632	1
darkred	antiquewhite4	2.65161	1
pink	coral1	2.64872	1
lightyellow	salmon4	2.64826	1
lightyellow	antiquewhite4	2.643	1
bisque4	darkturquoise	2.6407	1
darkgreen	orangered4	2.63606	1
darkgreen	yellowgreen	2.63606	1
darkmagenta	floralwhite	2.63114	1
lavenderblush3	brown4	2.63059	1
darkseagreen4	white	2.62941	1
tan	sienna3	2.62262	1
royalblue	orangered4	2.61884	1
orangered4	antiquewhite4	2.61651	1
plum1	antiquewhite4	2.61651	1
darkorange2	green	2.59206	1
coral2	yellow	2.59114	1
plum1	green	2.58507	1
lightcyan1	lightgreen	2.58357	1
paleturquoise	brown4	2.58337	1
navajowhite2	brown4	2.58295	1
mediumpurple3	darkred	2.58215	1
darkred	bisque4	2.58179	1
navajowhite2	green	2.57928	1
grey60	purple	2.57878	1
coral2	skyblue	2.57842	1
salmon4	skyblue3	2.57796	1
darkorange2	darkseagreen4	2.57766	1
darkseagreen4	salmon4	2.57698	1
darkslateblue	paleturquoise	2.57238	1
lavenderblush3	violet	2.56849	1
darkseagreen4	midnightblue	2.55918	1
white	honeydew1	2.5556	1
darkturquoise	plum2	2.55241	1
skyblue3	darkred	2.54879	1
pink	honeydew1	2.54316	1
honeydew1	pink	2.54159	1
pink	grey60	2.54133	1
darkseagreen4	orangered4	2.54107	1
darkseagreen4	yellowgreen	2.54107	1
darkolivegreen	magenta	2.53944	1
antiquewhite4	green	2.53322	1
thistle2	green	2.53183	1
darkolivegreen	greenyellow	2.53122	1
darkturquoise	lavenderblush3	2.53015	1
grey60	navajowhite2	2.52406	1
darkorange2	ivory	2.52159	1
lightcyan	lightpink4	2.51831	1
darkgrey	white	2.51779	1
bisque4	lightyellow	2.50998	1
darkred	steelblue	2.50829	1
honeydew1	bisque4	2.50603	1
darkseagreen4	bisque4	2.50603	1
coral1	floralwhite	2.50139	1
lightyellow	steelblue	2.50004	1
salmon4	lightcyan	2.49889	1
palevioletred3	lightcyan	2.49889	1
greenyellow	lavenderblush3	2.49822	1
blue	brown4	2.48833	1
greenyellow	midnightblue	2.488	1
plum2	skyblue3	2.48701	1
darkmagenta	grey60	2.48639	1
purple	darkorange	2.48609	1
salmon4	white	2.48526	1
yellow	darkred	2.48295	1
lavenderblush3	salmon4	2.48191	1
lightyellow	lavenderblush3	2.48087	1
lightcyan	red	2.47208	1
brown4	mediumpurple3	2.47127	1
darkolivegreen	floralwhite	2.46856	1
thistle1	grey60	2.46331	1
palevioletred3	lightgreen	2.46331	1
maroon	midnightblue	2.46231	1
sienna3	coral1	2.46223	1
lightcyan1	maroon	2.45718	1
steelblue	magenta	2.44893	1
grey60	skyblue	2.44724	1
skyblue3	black	2.44517	1
darkolivegreen	mediumpurple3	2.44497	1
antiquewhite4	saddlebrown	2.44147	1
darkgreen	red	2.44143	1
mediumorchid	sienna3	2.4414	1
antiquewhite4	tan	2.43924	1
darkseagreen4	plum2	2.43906	1
navajowhite2	salmon4	2.43695	1
paleturquoise	salmon4	2.43537	1
orange	plum1	2.43137	1
floralwhite	lightsteelblue1	2.41899	1
darkgreen	midnightblue	2.41811	1
navajowhite2	midnightblue	2.41626	1
lavenderblush3	bisque4	2.41372	1
lightpink4	bisque4	2.41372	1
darkmagenta	turquoise	2.41263	1
lavenderblush3	darkmagenta	2.41025	1
darkmagenta	coral1	2.40865	1
lightyellow	darkslateblue	2.40345	1
paleturquoise	orangered4	2.40071	1
darkgreen	darkgrey	2.39589	1
violet	greenyellow	2.39124	1
brown4	black	2.38471	1
purple	purple	2.38059	1
orangered4	lightcyan	2.37945	1
darkorange2	lightyellow	2.376	1
sienna3	royalblue	2.37526	1
palevioletred3	bisque4	2.36981	1
paleturquoise	bisque4	2.36732	1
turquoise	skyblue	2.36615	1
darkgreen	floralwhite	2.36474	1
darkolivegreen	lightcyan	2.36426	1
violet	darkgreen	2.36409	1
darkorange	royalblue	2.36383	1
lavenderblush3	darkorange	2.36147	1
red	darkmagenta	2.36066	1
ivory	ivory	2.35953	1
pink	lightsteelblue1	2.35615	1
saddlebrown	salmon	2.35216	1
lightpink4	plum2	2.34898	1
orange	darkolivegreen	2.34885	1
darkslateblue	brown4	2.34866	1
plum1	brown	2.34767	1
salmon	mediumpurple3	2.34672	1
antiquewhite4	darkolivegreen	2.34505	1
darkmagenta	greenyellow	2.34482	1
darkseagreen4	darkslateblue	2.34481	1
darkgreen	lightcyan1	2.33471	1
orangered4	salmon	2.33433	1
lightyellow	palevioletred3	2.33311	1
sienna3	violet	2.33283	1
brown	darkseagreen4	2.33041	1
darkolivegreen	grey60	2.33031	1
blue	salmon4	2.32991	1
lightgreen	palevioletred3	2.32559	1
sienna3	darkgrey	2.32321	1
plum2	yellowgreen	2.31888	1
navajowhite2	darkorange	2.31835	1
plum2	darkred	2.31427	1
violet	mediumpurple3	2.31305	1
antiquewhite4	darkgrey	2.30899	1
palevioletred3	plum2	2.30648	1
salmon4	steelblue	2.30289	1
yellow	darkseagreen4	2.30067	1
cyan	darkgrey	2.29354	1
darkgrey	lightyellow	2.29332	1
cyan	ivory	2.29325	1
grey60	lightyellow	2.29067	1
darkolivegreen	cyan	2.27987	1
purple	yellowgreen	2.27478	1
darkturquoise	white	2.27415	1
floralwhite	royalblue	2.27342	1
grey60	paleturquoise	2.27146	1
lightcyan	yellowgreen	2.26948	1
black	darkturquoise	2.2649	1
bisque4	green	2.26051	1
darkolivegreen	lightpink4	2.26038	1
steelblue	blue	2.25938	1
lavenderblush3	darkslateblue	2.25837	1
honeydew1	lightcyan1	2.25769	1
darkseagreen4	lightcyan1	2.25769	1
lavenderblush3	magenta	2.25721	1
maroon	magenta	2.25721	1
pink	skyblue3	2.2564	1
green	darkturquoise	2.2516	1
blue	lightgreen	2.25032	1
yellow	darkgreen	2.24972	1
purple	bisque4	2.24236	1
mediumorchid	blue	2.23652	1
turquoise	darkred	2.23432	1
lightyellow	white	2.2293	1
salmon4	red	2.22853	1
yellow	lightpink4	2.22847	1
lightyellow	thistle2	2.22686	1
lavenderblush3	darkgreen	2.22685	1
darkslateblue	salmon	2.22561	1
honeydew1	purple	2.22497	1
lightcyan1	lightyellow	2.22343	1
brown4	brown4	2.2205	1
midnightblue	midnightblue	2.21925	1
purple	maroon	2.21854	1
brown4	skyblue3	2.21334	1
paleturquoise	darkslateblue	2.21298	1
midnightblue	orangered4	2.21288	1
brown	salmon	2.21254	1
lightcyan1	darkgrey	2.20769	1
pink	violet	2.20467	1
brown	salmon4	2.20463	1
lightsteelblue1	ivory	2.20211	1
lavenderblush3	floralwhite	2.20161	1
brown	antiquewhite4	2.20149	1
orangered4	blue	2.2012	1
pink	mediumpurple3	2.19278	1
tan	lightyellow	2.18565	1
paleturquoise	darkgreen	2.18127	1
darkgreen	ivory	2.17955	1
thistle2	darkslateblue	2.17811	1
darkseagreen4	thistle2	2.17685	1
yellow	navajowhite2	2.17526	1
maroon	lightcyan1	2.17451	1
skyblue	thistle1	2.17443	1
darkturquoise	tan	2.17156	1
white	lightgreen	2.17146	1
blue	lavenderblush3	2.17086	1
steelblue	turquoise	2.16975	1
sienna3	blue	2.1695	1
greenyellow	lightgreen	2.16358	1
greenyellow	skyblue3	2.16121	1
darkslateblue	bisque4	2.15511	1
darkorange2	brown4	2.15333	1
greenyellow	salmon	2.15295	1
salmon	tan	2.15223	1
coral2	purple	2.15062	1
darkorange2	skyblue3	2.14593	1
bisque4	salmon4	2.14523	1
mediumpurple3	ivory	2.14499	1
sienna3	darkorange	2.14369	1
skyblue3	orange	2.14341	1
lavenderblush3	purple	2.14044	1
darkseagreen4	orange	2.13675	1
plum2	magenta	2.13565	1
paleturquoise	mediumpurple3	2.13487	1
sienna3	steelblue	2.12928	1
tan	lightcyan	2.1273	1
mediumpurple3	darkturquoise	2.12637	1
purple	ivory	2.12529	1
brown	skyblue3	2.12418	1
mediumorchid	violet	2.12331	1
lightyellow	plum1	2.12299	1
darkturquoise	darkorange	2.11835	1
white	royalblue	2.11788	1
brown	paleturquoise	2.11427	1
purple	salmon	2.11094	1
darkorange	brown4	2.1065	1
darkslateblue	darkorange	2.10645	1
darkturquoise	steelblue	2.10393	1
floralwhite	brown	2.10304	1
cyan	steelblue	2.09853	1
thistle2	lightcyan1	2.09702	1
darkturquoise	darkolivegreen	2.09198	1
violet	navajowhite2	2.0909	1
grey60	floralwhite	2.08937	1
darkseagreen4	saddlebrown	2.08774	1
blue	coral1	2.0862	1
royalblue	darkorange	2.08352	1
greenyellow	white	2.08061	1
bisque4	darkmagenta	2.08054	1
darkseagreen4	plum1	2.07738	1
black	yellowgreen	2.0748	1
greenyellow	sienna3	2.07323	1
purple	violet	2.0714	1
grey60	lightcyan1	2.06282	1
palevioletred3	thistle2	2.05845	1
lightcyan	darkgreen	2.05803	1
darkred	mediumpurple3	2.05545	1
paleturquoise	yellow	2.05277	1
saddlebrown	mediumpurple3	2.05107	1
mediumpurple3	royalblue	2.0504	1
plum1	honeydew1	2.04829	1
magenta	plum2	2.04824	1
pink	maroon	2.04783	1
orange	cyan	2.04367	1
mediumpurple3	mediumpurple3	2.038	1
salmon4	turquoise	2.03788	1
tan	coral1	2.03647	1
white	plum2	2.03607	1
black	skyblue	2.03556	1
paleturquoise	lightgreen	2.03209	1
midnightblue	green	2.03094	1
floralwhite	brown4	2.03016	1
mediumorchid	midnightblue	2.02965	1
antiquewhite4	greenyellow	2.02824	1
plum1	blue	2.02708	1
plum2	purple	2.02508	1
lightgreen	lightyellow	2.02487	1
paleturquoise	salmon	2.02243	1
thistle2	thistle2	2.02176	1
royalblue	paleturquoise	2.02117	1
mediumorchid	darkred	2.02075	1
darkseagreen4	royalblue	2.01828	1
tan	plum1	2.01712	1
lightcyan1	brown4	2.01587	1
sienna3	lightgreen	2.01343	1
skyblue3	mediumpurple3	2.01178	1
pink	plum2	2.01178	1
purple	lightcyan1	2.01144	1
pink	darkseagreen4	2.00983	1
grey60	maroon	2.00879	1
lightcyan1	skyblue3	2.00797	1
maroon	tan	2.00405	1
darkorange2	orangered4	2.00319	1
lavenderblush3	darkorange2	2.00068	1
maroon	darkorange2	2.00068	1
darkmagenta	magenta	1.99874	1
salmon4	cyan	1.99617	1
palevioletred3	cyan	1.99617	1
navajowhite2	cyan	1.99617	1
ivory	turquoise	1.99265	1
turquoise	palevioletred3	1.98694	1
plum2	thistle2	1.98644	1
yellow	green	1.98406	1
brown4	plum2	1.98285	1
salmon	salmon4	1.98031	1
darkred	greenyellow	1.97823	1
navajowhite2	saddlebrown	1.97325	1
darkorange2	brown	1.9707	1
saddlebrown	yellow	1.96936	1
white	darkturquoise	1.96885	1
darkslateblue	floralwhite	1.96578	1
salmon4	darkorange2	1.96448	1
thistle1	darkorange2	1.96448	1
navajowhite2	darkorange2	1.96448	1
thistle1	plum1	1.96448	1
palevioletred3	plum1	1.96448	1
navajowhite2	plum1	1.96448	1
mediumpurple3	black	1.96121	1
paleturquoise	plum1	1.95773	1
white	darkslateblue	1.95648	1
darkolivegreen	steelblue	1.95293	1
bisque4	darkslateblue	1.95198	1
salmon	yellowgreen	1.95192	1
plum2	orange	1.9483	1
lavenderblush3	royalblue	1.94313	1
darkslateblue	lightcyan1	1.94142	1
bisque4	greenyellow	1.93733	1
lightpink4	darkolivegreen	1.93448	1
paleturquoise	navajowhite2	1.93123	1
antiquewhite4	purple	1.92977	1
darkorange2	plum2	1.92282	1
steelblue	saddlebrown	1.92255	1
violet	pink	1.91856	1
steelblue	darkorange2	1.91449	1
brown4	red	1.91338	1
yellowgreen	royalblue	1.91263	1
skyblue	mediumpurple3	1.90936	1
bisque4	floralwhite	1.903	1
salmon4	darkolivegreen	1.89944	1
navajowhite2	darkolivegreen	1.89944	1
saddlebrown	coral1	1.89935	1
coral1	greenyellow	1.89822	1
brown4	magenta	1.89699	1
yellow	skyblue3	1.89529	1
grey60	plum1	1.89425	1
paleturquoise	darkolivegreen	1.8922	1
blue	antiquewhite4	1.89181	1
steelblue	navajowhite2	1.88877	1
darkseagreen4	pink	1.88126	1
pink	floralwhite	1.8807	1
thistle1	skyblue	1.87871	1
lightyellow	tan	1.87837	1
darkorange	plum2	1.87803	1
orange	plum2	1.87803	1
brown4	darkgreen	1.87701	1
cyan	white	1.87238	1
salmon	plum2	1.87146	1
antiquewhite4	lightsteelblue1	1.86983	1
green	red	1.86925	1
paleturquoise	violet	1.86834	1
mediumpurple3	purple	1.86696	1
navajowhite2	darkgrey	1.86623	1
blue	ivory	1.86473	1
red	bisque4	1.86244	1
palevioletred3	yellow	1.86181	1
navajowhite2	yellow	1.86181	1
tan	antiquewhite4	1.85912	1
floralwhite	turquoise	1.85817	1
floralwhite	darkmagenta	1.85623	1
steelblue	darkolivegreen	1.85044	1
darkmagenta	darkseagreen4	1.84824	1
cyan	lightsteelblue1	1.84632	1
purple	darkorange2	1.8452	1
mediumorchid	darkgreen	1.84267	1
violet	lavenderblush3	1.83951	1
lightcyan1	brown	1.83853	1
grey60	honeydew1	1.83816	1
antiquewhite4	ivory	1.83744	1
sienna3	yellow	1.83703	1
green	plum1	1.83632	1
yellow	purple	1.83488	1
plum2	darkolivegreen	1.83305	1
coral2	turquoise	1.83167	1
sienna3	darkturquoise	1.82874	1
midnightblue	ivory	1.82863	1
black	lightyellow	1.82208	1
blue	violet	1.81398	1
floralwhite	plum2	1.81287	1
cyan	midnightblue	1.81048	1
bisque4	black	1.81045	1
lightsteelblue1	white	1.80655	1
darkgrey	ivory	1.80453	1
darkorange2	floralwhite	1.8021	1
ivory	plum2	1.80004	1
turquoise	red	1.79986	1
red	lightsteelblue1	1.79653	1
greenyellow	skyblue	1.79631	1
plum2	yellow	1.79425	1
ivory	steelblue	1.79367	1
palevioletred3	midnightblue	1.78945	1
yellow	thistle1	1.78927	1
yellowgreen	turquoise	1.7892	1
darkred	cyan	1.78881	1
darkgrey	darkturquoise	1.78878	1
darkmagenta	darkturquoise	1.78849	1
tan	paleturquoise	1.78674	1
darkgreen	magenta	1.78644	1
darkslateblue	plum1	1.7863	1
lightsteelblue1	lightgreen	1.78618	1
blue	white	1.78547	1
cyan	plum1	1.78473	1
lightcyan	darkolivegreen	1.78323	1
brown	orangered4	1.78066	1
cyan	darkmagenta	1.78066	1
brown	ivory	1.78044	1
darkorange2	lightcyan1	1.77981	1
darkturquoise	grey60	1.77935	1
darkgrey	darkslateblue	1.77821	1
lightgreen	cyan	1.77715	1
lightsteelblue1	salmon4	1.77586	1
darkturquoise	salmon	1.77085	1
bisque4	turquoise	1.77063	1
skyblue	lightpink4	1.76913	1
saddlebrown	white	1.76897	1
darkred	saddlebrown	1.76799	1
plum1	lightcyan	1.76459	1
mediumpurple3	lightcyan	1.76459	1
lightgreen	lightcyan	1.76402	1
red	cyan	1.76268	1
lightyellow	saddlebrown	1.76219	1
brown	saddlebrown	1.75744	1
pink	salmon	1.75714	1
bisque4	cyan	1.75524	1
saddlebrown	blue	1.75251	1
sienna3	turquoise	1.75164	1
magenta	lightpink4	1.7516	1
pink	darkorange	1.75152	1
salmon	floralwhite	1.751	1
midnightblue	sienna3	1.7506	1
saddlebrown	purple	1.74594	1
tan	lavenderblush3	1.74497	1
midnightblue	royalblue	1.74478	1
grey60	darkgreen	1.744	1
floralwhite	darkslateblue	1.74297	1
red	red	1.74293	1
royalblue	salmon	1.74164	1
darkred	salmon4	1.74041	1
orangered4	grey60	1.73946	1
orange	mediumpurple3	1.73931	1
darkseagreen4	lightcyan	1.73826	1
darkturquoise	royalblue	1.73674	1
greenyellow	antiquewhite4	1.73437	1
plum1	salmon	1.73124	1
mediumpurple3	salmon	1.73124	1
floralwhite	magenta	1.73092	1
white	plum1	1.7307	1
steelblue	pink	1.72896	1
pink	cyan	1.72892	1
lightsteelblue1	bisque4	1.72704	1
coral1	ivory	1.722	1
yellow	brown	1.72192	1
cyan	lightgreen	1.72106	1
salmon4	blue	1.72049	1
navajowhite2	blue	1.72049	1
thistle2	brown	1.72031	1
lightcyan1	magenta	1.71838	1
darkorange2	thistle2	1.71601	1
darkred	yellowgreen	1.7158	1
floralwhite	darkgreen	1.71503	1
darkmagenta	mediumpurple3	1.71418	1
darkseagreen4	grey60	1.71363	1
ivory	greenyellow	1.71289	1
darkgrey	lightcyan1	1.71126	1
greenyellow	orangered4	1.71104	1
magenta	navajowhite2	1.71078	1
blue	skyblue3	1.71026	1
lightyellow	yellowgreen	1.71023	1
lightcyan	greenyellow	1.70906	1
pink	saddlebrown	1.7084	1
darkslateblue	skyblue	1.70833	1
cyan	lightyellow	1.70698	1
honeydew1	salmon	1.70557	1
cyan	skyblue	1.70507	1
lightyellow	royalblue	1.70258	1
mediumpurple3	midnightblue	1.70171	1
purple	antiquewhite4	1.70118	1
black	lightpink4	1.70039	1
black	coral1	1.70039	1
lavenderblush3	turquoise	1.69509	1
skyblue	darkolivegreen	1.69309	1
greenyellow	blue	1.69053	1
tan	darkslateblue	1.68898	1
brown4	plum1	1.6888	1
sienna3	magenta	1.68877	1
green	lightcyan	1.68597	1
salmon	maroon	1.68423	1
orangered4	bisque4	1.68241	1
mediumpurple3	bisque4	1.68241	1
purple	tan	1.68084	1
pink	navajowhite2	1.68042	1
greenyellow	lightyellow	1.68025	1
greenyellow	yellow	1.67907	1
purple	orangered4	1.67822	1
purple	sienna3	1.67624	1
lightsteelblue1	steelblue	1.67407	1
brown	lightyellow	1.67237	1
bisque4	darkolivegreen	1.67201	1
violet	maroon	1.67179	1
tan	midnightblue	1.66927	1
darkorange	blue	1.662	1
skyblue3	bisque4	1.66094	1
lavenderblush3	grey60	1.64981	1
paleturquoise	red	1.64978	1
saddlebrown	darkorange	1.64938	1
black	brown4	1.64919	1
grey60	blue	1.64868	1
pink	darkgreen	1.64837	1
darkseagreen4	purple	1.64743	1
royalblue	plum2	1.64598	1
pink	green	1.64337	1
blue	steelblue	1.64318	1
cyan	darkgreen	1.64265	1
darkorange2	saddlebrown	1.6425	1
violet	darkseagreen4	1.64185	1
floralwhite	purple	1.64135	1
white	darkgrey	1.64128	1
bisque4	darkgrey	1.64097	1
thistle1	magenta	1.64092	1
brown4	royalblue	1.63781	1
darkorange2	plum1	1.63766	1
palevioletred3	greenyellow	1.63569	1
yellow	darkturquoise	1.63334	1
brown4	darkolivegreen	1.63287	1
paleturquoise	magenta	1.63188	1
orangered4	steelblue	1.63052	1
lightgreen	steelblue	1.62831	1
tan	lightcyan1	1.62458	1
darkgrey	green	1.62364	1
coral2	midnightblue	1.62237	1
coral2	darkred	1.62026	1
palevioletred3	grey60	1.61964	1
salmon4	lightgreen	1.61964	1
navajowhite2	lightgreen	1.61964	1
darkolivegreen	honeydew1	1.61854	1
floralwhite	thistle2	1.61797	1
darkgrey	orange	1.6146	1
floralwhite	black	1.61388	1
darkorange	lightpink4	1.6127	1
darkorange	coral1	1.6127	1
orange	coral1	1.6127	1
coral2	pink	1.6112	1
darkturquoise	darkslateblue	1.60778	1
blue	plum1	1.60777	1
salmon	midnightblue	1.607	1
lightcyan1	thistle2	1.60649	1
royalblue	ivory	1.60443	1
white	purple	1.60343	1
lightsteelblue1	magenta	1.6022	1
honeydew1	lightsteelblue1	1.60143	1
sienna3	purple	1.60111	1
blue	lightcyan	1.60015	1
tan	yellow	1.59989	1
honeydew1	green	1.59883	1
turquoise	cyan	1.59579	1
blue	maroon	1.5943	1
yellowgreen	orangered4	1.59258	1
yellowgreen	yellowgreen	1.59258	1
thistle2	lightgreen	1.59055	1
grey60	cyan	1.58975	1
blue	red	1.58568	1
royalblue	red	1.58535	1
saddlebrown	red	1.58503	1
plum2	lightcyan	1.58495	1
greenyellow	royalblue	1.58337	1
tan	maroon	1.58297	1
midnightblue	purple	1.58293	1
salmon	darkmagenta	1.58286	1
plum1	yellow	1.58276	1
royalblue	darkslateblue	1.5816	1
orangered4	red	1.57785	1
plum2	greenyellow	1.57745	1
lightsteelblue1	floralwhite	1.57534	1
lightgreen	red	1.57502	1
plum1	darkslateblue	1.57414	1
darkgrey	darkorange2	1.57299	1
darkgrey	plum1	1.57299	1
pink	salmon4	1.57167	1
lightgreen	darkslateblue	1.57136	1
yellow	royalblue	1.5704	1
saddlebrown	lightcyan	1.56964	1
darkred	magenta	1.56714	1
coral2	darkorange	1.56619	1
darkorange2	skyblue	1.56613	1
floralwhite	cyan	1.56594	1
antiquewhite4	skyblue3	1.56553	1
greenyellow	lightcyan	1.56341	1
honeydew1	yellow	1.55952	1
orange	magenta	1.55796	1
navajowhite2	purple	1.55625	1
lightsteelblue1	lightcyan1	1.55581	1
brown	grey60	1.5558	1
lightyellow	brown	1.55557	1
mediumpurple3	greenyellow	1.55499	1
tan	darkseagreen4	1.5541	1
sienna3	green	1.5536	1
darkorange	greenyellow	1.55293	1
turquoise	navajowhite2	1.55069	1
white	darkmagenta	1.54828	1
cyan	brown4	1.54783	1
orangered4	darkgreen	1.54783	1
plum1	darkgreen	1.54783	1
darkturquoise	lightcyan1	1.54724	1
magenta	darkmagenta	1.54717	1
orange	royalblue	1.54682	1
floralwhite	darkorange2	1.54409	1
paleturquoise	maroon	1.54409	1
darkolivegreen	black	1.54339	1
maroon	lightsteelblue1	1.54234	1
salmon	purple	1.54097	1
turquoise	grey60	1.54001	1
lavenderblush3	green	1.53873	1
blue	purple	1.53752	1
orangered4	floralwhite	1.53462	1
lightcyan	white	1.53372	1
darkgrey	skyblue3	1.53363	1
brown	purple	1.53257	1
violet	honeydew1	1.53206	1
grey60	orangered4	1.52645	1
blue	darkorange	1.52444	1
royalblue	mediumpurple3	1.52372	1
royalblue	lightcyan1	1.52204	1
darkgreen	lightyellow	1.52099	1
pink	darkmagenta	1.51951	1
midnightblue	violet	1.51745	1
orangered4	lightcyan1	1.51559	1
plum1	lightcyan1	1.51559	1
mediumpurple3	lightcyan1	1.51559	1
maroon	ivory	1.51558	1
greenyellow	lightcyan1	1.51537	1
skyblue3	floralwhite	1.51503	1
sienna3	white	1.51326	1
darkturquoise	midnightblue	1.51243	1
antiquewhite4	white	1.50961	1
violet	lightyellow	1.50931	1
darkseagreen4	sienna3	1.50823	1
brown	darkgrey	1.50798	1
lightyellow	lightyellow	1.50613	1
white	lavenderblush3	1.50268	1
lavenderblush3	yellow	1.50035	1
midnightblue	lightcyan	1.49802	1
skyblue3	lightcyan1	1.49625	1
darkseagreen4	mediumpurple3	1.49579	1
midnightblue	saddlebrown	1.49229	1
darkturquoise	thistle2	1.49108	1
navajowhite2	ivory	1.48812	1
coral2	magenta	1.48809	1
darkred	midnightblue	1.4874	1
ivory	royalblue	1.48578	1
violet	blue	1.48509	1
royalblue	purple	1.48506	1
lightsteelblue1	brown	1.48409	1
lightcyan1	darkolivegreen	1.48236	1
lightyellow	purple	1.48014	1
greenyellow	violet	1.47984	1
coral2	darkgreen	1.4774	1
darkorange2	pink	1.47695	1
paleturquoise	cyan	1.47672	1
thistle1	darkturquoise	1.47532	1
palevioletred3	darkturquoise	1.47532	1
darkorange	antiquewhite4	1.47513	1
yellowgreen	red	1.47243	1
green	cyan	1.46965	1
sienna3	orangered4	1.46831	1
sienna3	yellowgreen	1.46831	1
royalblue	thistle2	1.4668	1
paleturquoise	darkturquoise	1.46606	1
thistle2	ivory	1.46163	1
blue	yellow	1.46159	1
mediumpurple3	thistle2	1.46124	1
sienna3	midnightblue	1.46076	1
skyblue	lightcyan	1.46073	1
brown	cyan	1.46069	1
darkolivegreen	yellow	1.45983	1
greenyellow	thistle2	1.45971	1
cyan	thistle1	1.45785	1
skyblue	magenta	1.45739	1
cyan	salmon	1.45707	1
black	lavenderblush3	1.45693	1
plum2	green	1.45657	1
tan	darkorange	1.45648	1
darkgreen	lightgreen	1.45624	1
darkmagenta	salmon	1.45466	1
grey60	tan	1.45399	1
darkgrey	antiquewhite4	1.45368	1
lightpink4	sienna3	1.45258	1
blue	honeydew1	1.45156	1
darkgrey	blue	1.44909	1
tan	honeydew1	1.44844	1
skyblue	darkgreen	1.44724	1
blue	royalblue	1.44694	1
darkred	lightgreen	1.44666	1
royalblue	lightgreen	1.44666	1
tan	steelblue	1.44656	1
steelblue	ivory	1.44622	1
thistle2	yellow	1.44549	1
darkred	blue	1.44491	1
lightyellow	yellow	1.44491	1
darkgreen	orange	1.4444	1
darkolivegreen	blue	1.44359	1
skyblue3	thistle2	1.44259	1
darkturquoise	cyan	1.44172	1
bisque4	magenta	1.44128	1
tan	darkolivegreen	1.44128	1
skyblue	lightgreen	1.43983	1
turquoise	brown	1.43906	1
cyan	yellowgreen	1.43846	1
green	purple	1.43802	1
antiquewhite4	darkmagenta	1.4377	1
darkturquoise	coral1	1.43742	1
paleturquoise	brown	1.43482	1
pink	royalblue	1.43241	1
blue	green	1.4313	1
green	navajowhite2	1.43088	1
tan	salmon	1.42908	1
bisque4	grey60	1.42416	1
plum2	darkturquoise	1.42372	1
darkgreen	lightpink4	1.42333	1
darkturquoise	plum1	1.42223	1
darkmagenta	bisque4	1.41653	1
white	salmon	1.41565	1
lightcyan	lightsteelblue1	1.41532	1
paleturquoise	honeydew1	1.41505	1
yellowgreen	lightcyan1	1.41496	1
coral1	white	1.41483	1
salmon4	mediumpurple3	1.4145	1
palevioletred3	mediumpurple3	1.4145	1
navajowhite2	mediumpurple3	1.4145	1
darkred	lightpink4	1.41409	1
royalblue	coral1	1.41409	1
magenta	palevioletred3	1.4132	1
greenyellow	ivory	1.41302	1
yellow	red	1.41276	1
lightcyan1	turquoise	1.41142	1
brown4	turquoise	1.41104	1
darkgreen	saddlebrown	1.4109	1
paleturquoise	royalblue	1.41086	1
orange	brown	1.4098	1
lightyellow	lightpink4	1.40951	1
darkmagenta	darkmagenta	1.40907	1
saddlebrown	darkturquoise	1.40878	1
darkgreen	darkorange2	1.40825	1
grey60	darkslateblue	1.40707	1
darkgrey	darkmagenta	1.4067	1
blue	brown	1.40644	1
red	blue	1.40632	1
violet	turquoise	1.40595	1
brown	yellow	1.40583	1
lightgreen	lightpink4	1.40496	1
lightgreen	coral1	1.40496	1
saddlebrown	saddlebrown	1.40241	1
lightyellow	turquoise	1.40163	1
green	darkgreen	1.40159	1
darkred	darkorange2	1.39908	1
orange	darkorange	1.39865	1
white	brown	1.39742	1
plum1	saddlebrown	1.39709	1
plum1	plum1	1.39454	1
violet	tan	1.39275	1
cyan	brown	1.39241	1
red	sienna3	1.39175	1
salmon4	paleturquoise	1.39155	1
navajowhite2	paleturquoise	1.39155	1
ivory	midnightblue	1.39097	1
orange	steelblue	1.38925	1
blue	salmon	1.38581	1
steelblue	sienna3	1.38561	1
midnightblue	steelblue	1.38412	1
steelblue	honeydew1	1.38393	1
green	skyblue	1.38381	1
skyblue3	turquoise	1.38277	1
darkred	navajowhite2	1.38188	1
royalblue	navajowhite2	1.38188	1
darkslateblue	lightsteelblue1	1.37707	1
skyblue3	plum1	1.37675	1
darkgrey	turquoise	1.37651	1
lightgreen	navajowhite2	1.37297	1
pink	lightcyan1	1.37201	1
darkgreen	blue	1.37192	1
lightsteelblue1	skyblue	1.36904	1
darkorange2	lightcyan	1.36756	1
mediumorchid	grey60	1.36734	1
mediumorchid	lightgreen	1.36734	1
thistle2	paleturquoise	1.3668	1
grey60	sienna3	1.36657	1
darkgrey	lavenderblush3	1.36628	1
plum2	mediumpurple3	1.36505	1
purple	plum1	1.36485	1
royalblue	skyblue3	1.36356	1
darkgreen	royalblue	1.36346	1
darkgreen	darkolivegreen	1.36112	1
saddlebrown	honeydew1	1.36002	1
plum2	lightyellow	1.35388	1
lightgreen	magenta	1.35343	1
darkslateblue	ivory	1.35321	1
coral2	cyan	1.34974	1
steelblue	darkgrey	1.34948	1
greenyellow	steelblue	1.34895	1
plum1	darkolivegreen	1.34838	1
mediumpurple3	darkolivegreen	1.34838	1
darkorange2	lightgreen	1.34818	1
darkgreen	skyblue	1.34609	1
orange	red	1.34411	1
lightgreen	darkolivegreen	1.3435	1
brown	plum2	1.34338	1
lightsteelblue1	yellow	1.34309	1
darkorange2	salmon	1.34183	1
blue	darkolivegreen	1.33913	1
darkseagreen4	blue	1.33906	1
royalblue	skyblue	1.33732	1
midnightblue	darkslateblue	1.337	1
lightcyan	floralwhite	1.33632	1
blue	darkslateblue	1.3362	1
coral2	saddlebrown	1.33435	1
purple	lightcyan	1.33213	1
skyblue3	darkolivegreen	1.33118	1
darkolivegreen	bisque4	1.32944	1
lightyellow	violet	1.32914	1
antiquewhite4	darkgreen	1.32907	1
saddlebrown	paleturquoise	1.32814	1
cyan	red	1.32775	1
lightpink4	turquoise	1.3269	1
cyan	darkslateblue	1.32598	1
yellow	grey60	1.32538	1
yellow	lightgreen	1.32538	1
royalblue	darkgrey	1.3248	1
white	green	1.32408	1
yellow	antiquewhite4	1.32169	1
orangered4	darkgrey	1.32131	1
sienna3	floralwhite	1.32097	1
midnightblue	magenta	1.32079	1
lightcyan	mediumpurple3	1.32044	1
greenyellow	paleturquoise	1.31906	1
lavenderblush3	tan	1.31868	1
lightpink4	tan	1.31868	1
salmon	white	1.31861	1
greenyellow	darkgrey	1.31676	1
skyblue3	skyblue	1.31664	1
salmon	turquoise	1.31441	1
darkred	white	1.31416	1
violet	white	1.31406	1
midnightblue	darkgreen	1.31305	1
royalblue	yellow	1.31077	1
darkgrey	lightcyan	1.31064	1
bisque4	ivory	1.30998	1
purple	lightyellow	1.30456	1
greenyellow	red	1.30452	1
skyblue3	darkgrey	1.30434	1
black	white	1.3041	1
bisque4	blue	1.30203	1
yellowgreen	darkorange2	1.30196	1
yellowgreen	plum1	1.30196	1
darkgreen	antiquewhite4	1.30195	1
black	darkseagreen4	1.29761	1
salmon	thistle1	1.29748	1
blue	darkmagenta	1.29702	1
darkslateblue	sienna3	1.29696	1
salmon	salmon	1.29485	1
tan	brown4	1.29437	1
violet	salmon4	1.29399	1
darkolivegreen	plum2	1.29385	1
saddlebrown	black	1.29368	1
royalblue	antiquewhite4	1.2935	1
honeydew1	white	1.29299	1
bisque4	yellow	1.29185	1
lavenderblush3	skyblue3	1.2914	1
maroon	skyblue3	1.2914	1
violet	salmon	1.29072	1
brown	darkslateblue	1.28944	1
darkolivegreen	turquoise	1.28862	1
maroon	blue	1.28728	1
darkslateblue	mediumpurple3	1.28626	1
lightgreen	antiquewhite4	1.28515	1
yellow	bisque4	1.28483	1
blue	mediumpurple3	1.28401	1
paleturquoise	purple	1.27938	1
purple	yellow	1.27681	1
cyan	mediumpurple3	1.2768	1
violet	orangered4	1.27595	1
tan	green	1.26849	1
brown4	darkturquoise	1.26832	1
navajowhite2	skyblue3	1.268	1
bisque4	brown	1.26606	1
orangered4	midnightblue	1.26361	1
salmon	bisque4	1.262	1
ivory	grey60	1.26153	1
ivory	lightgreen	1.26153	1
black	cyan	1.26132	1
darkgreen	darkmagenta	1.25892	1
grey60	lightpink4	1.25851	1
grey60	coral1	1.25851	1
cyan	paleturquoise	1.25574	1
orangered4	pink	1.25488	1
brown	white	1.25447	1
white	sienna3	1.25262	1
lightcyan	lightgreen	1.25258	1
magenta	lightcyan	1.2513	1
red	floralwhite	1.25085	1
yellow	darkorange	1.25072	1
red	palevioletred3	1.24998	1
yellow	saddlebrown	1.24621	1
brown	green	1.24569	1
thistle2	skyblue3	1.24543	1
lightpink4	white	1.24528	1
black	plum1	1.24512	1
turquoise	lightyellow	1.24433	1
salmon	darkgrey	1.24299	1
lightgreen	darkmagenta	1.24257	1
darkgrey	maroon	1.24175	1
darkmagenta	purple	1.24167	1
yellow	lavenderblush3	1.24057	1
salmon4	violet	1.24044	1
midnightblue	thistle2	1.23996	1
thistle2	blue	1.23934	1
orange	darkseagreen4	1.23751	1
saddlebrown	turquoise	1.23727	1
sienna3	brown	1.23626	1
tan	magenta	1.23566	1
honeydew1	darkmagenta	1.23139	1
lightsteelblue1	blue	1.2313	1
midnightblue	turquoise	1.22899	1
blue	blue	1.22672	1
lightcyan	coral1	1.22647	1
violet	darkorange	1.22581	1
violet	plum2	1.22473	1
pink	sienna3	1.22457	1
darkgreen	lavenderblush3	1.22365	1
darkmagenta	black	1.22304	1
palevioletred3	white	1.22272	1
tan	lightgreen	1.22216	1
greenyellow	brown	1.22119	1
pink	steelblue	1.22083	1
midnightblue	yellow	1.21996	1
tan	thistle1	1.21966	1
midnightblue	brown	1.21776	1
violet	steelblue	1.21763	1
saddlebrown	brown4	1.21749	1
darkorange	orange	1.21732	1
plum2	blue	1.21667	1
green	brown	1.21437	1
steelblue	green	1.21364	1
coral1	blue	1.21198	1
darkgrey	lightsteelblue1	1.20945	1
black	honeydew1	1.20939	1
lightgreen	lavenderblush3	1.20786	1
lightcyan	turquoise	1.20724	1
darkseagreen4	darkorange	1.20673	1
brown4	lightyellow	1.20607	1
black	royalblue	1.20412	1
skyblue	black	1.20393	1
darkorange	cyan	1.20312	1
grey60	darkolivegreen	1.20303	1
black	darkolivegreen	1.20296	1
tan	yellowgreen	1.2029	1
sienna3	saddlebrown	1.2015	1
thistle2	white	1.20095	1
yellow	darkslateblue	1.19999	1
black	mediumpurple3	1.19995	1
honeydew1	steelblue	1.19873	1
darkolivegreen	lightcyan1	1.19764	1
midnightblue	cyan	1.1976	1
paleturquoise	grey60	1.19692	1
green	green	1.19687	1
midnightblue	lightpink4	1.19599	1
blue	yellowgreen	1.19464	1
lavenderblush3	pink	1.19176	1
white	magenta	1.19106	1
darkorange2	sienna3	1.18901	1
darkmagenta	cyan	1.18877	1
yellow	lightcyan	1.1878	1
maroon	darkmagenta	1.18595	1
darkturquoise	lightcyan	1.18421	1
lightsteelblue1	turquoise	1.18261	1
skyblue3	blue	1.18199	1
lightcyan1	lightsteelblue1	1.18191	1
darkgreen	yellow	1.18112	1
turquoise	green	1.17971	1
lightcyan	magenta	1.17856	1
violet	darkslateblue	1.17744	1
blue	darkorange2	1.17457	1
darkmagenta	plum1	1.17419	1
lightcyan1	green	1.17403	1
cyan	saddlebrown	1.1739	1
coral2	brown	1.17194	1
lightsteelblue1	salmon	1.17183	1
yellow	pink	1.17132	1
salmon4	pink	1.16997	1
turquoise	yellowgreen	1.16804	1
darkturquoise	lightgreen	1.16726	1
black	red	1.16673	1
green	skyblue3	1.16554	1
palevioletred3	darkmagenta	1.16446	1
salmon	magenta	1.16318	1
maroon	darkorange	1.16221	1
lightcyan1	ivory	1.16141	1
lightyellow	lightcyan	1.16099	1
antiquewhite4	royalblue	1.16064	1
honeydew1	red	1.16026	1
thistle2	darkred	1.15952	1
lightcyan	skyblue	1.15938	1
mediumpurple3	magenta	1.15871	1
tan	brown	1.15698	1
thistle2	midnightblue	1.15692	1
lightyellow	magenta	1.15641	1
darkorange	sienna3	1.15534	1
darkorange	honeydew1	1.15478	1
orange	honeydew1	1.15478	1
tan	plum2	1.15396	1
steelblue	yellowgreen	1.15259	1
darkred	turquoise	1.15159	1
grey60	antiquewhite4	1.15117	1
red	ivory	1.15108	1
orangered4	turquoise	1.15018	1
thistle2	pink	1.14896	1
saddlebrown	salmon4	1.14866	1
skyblue3	lightcyan	1.1483	1
darkred	grey60	1.14813	1
violet	floralwhite	1.14789	1
greenyellow	greenyellow	1.14781	1
mediumpurple3	grey60	1.14675	1
mediumpurple3	lightgreen	1.14675	1
darkorange	mediumpurple3	1.14573	1
black	greenyellow	1.1455	1
darkgrey	brown	1.14455	1
black	darkgreen	1.14411	1
tan	lightsteelblue1	1.14394	1
thistle2	darkmagenta	1.14374	1
lightgreen	turquoise	1.14369	1
darkslateblue	blue	1.14345	1
darkseagreen4	magenta	1.14329	1
salmon4	brown	1.14312	1
midnightblue	blue	1.14225	1
palevioletred3	darkorange	1.14115	1
lightgreen	grey60	1.14065	1
blue	sienna3	1.14033	1
honeydew1	darkgreen	1.13832	1
darkseagreen4	darkgreen	1.13832	1
greenyellow	salmon4	1.13832	1
greenyellow	thistle1	1.13803	1
darkgrey	honeydew1	1.13798	1
coral1	cyan	1.13797	1
pink	midnightblue	1.13757	1
steelblue	bisque4	1.13674	1
plum2	midnightblue	1.13651	1
orange	lightyellow	1.13628	1
cyan	royalblue	1.13441	1
red	pink	1.13432	1
red	darkorange2	1.13401	1
palevioletred3	steelblue	1.13359	1
navajowhite2	steelblue	1.13359	1
saddlebrown	orangered4	1.13265	1
saddlebrown	yellowgreen	1.13265	1
darkgrey	royalblue	1.13263	1
lightcyan	yellow	1.13239	1
skyblue3	grey60	1.13202	1
skyblue3	lightgreen	1.13202	1
paleturquoise	darkorange	1.13178	1
midnightblue	skyblue	1.13049	1
steelblue	darkmagenta	1.12954	1
darkgreen	brown	1.12934	1
darkgrey	mediumpurple3	1.12901	1
grey60	darkred	1.12786	1
coral1	saddlebrown	1.12499	1
tan	ivory	1.12375	1
plum2	darkmagenta	1.12373	1
darkmagenta	skyblue	1.12291	1
green	white	1.12271	1
greenyellow	yellowgreen	1.12223	1
floralwhite	sienna3	1.12109	1
thistle2	darkorange	1.12084	1
white	brown4	1.12045	1
darkturquoise	purple	1.11827	1
saddlebrown	bisque4	1.11707	1
purple	salmon4	1.11653	1
coral1	turquoise	1.11408	1
coral2	lightcyan	1.11204	1
darkslateblue	white	1.11184	1
blue	pink	1.11149	1
darkgrey	paleturquoise	1.11054	1
tan	red	1.10932	1
darkturquoise	turquoise	1.1083	1
darkgrey	darkgrey	1.10791	1
steelblue	plum2	1.10631	1
royalblue	maroon	1.1049	1
darkturquoise	darkseagreen4	1.10302	1
plum2	brown	1.10206	1
darkolivegreen	plum1	1.10198	1
red	honeydew1	1.10166	1
lightyellow	maroon	1.10133	1
plum2	darkorange	1.10123	1
violet	purple	1.10103	1
yellow	blue	1.10032	1
greenyellow	darkmagenta	1.09934	1
orangered4	purple	1.09893	1
brown	darkgreen	1.09857	1
darkorange	magenta	1.09755	1
navajowhite2	red	1.0972	1
coral2	grey60	1.09635	1
coral2	lightgreen	1.09635	1
lightpink4	darkgreen	1.09632	1
lightcyan	midnightblue	1.09595	1
red	darkolivegreen	1.09561	1
cyan	yellow	1.09425	1
plum2	steelblue	1.09393	1
mediumorchid	tan	1.09391	1
floralwhite	paleturquoise	1.09379	1
violet	thistle2	1.093	1
salmon4	yellow	1.09185	1
thistle1	yellow	1.09185	1
greenyellow	purple	1.09104	1
red	grey60	1.0892	1
tan	greenyellow	1.08875	1
saddlebrown	brown	1.08798	1
coral1	royalblue	1.08777	1
saddlebrown	plum2	1.08717	1
turquoise	pink	1.08642	1
ivory	paleturquoise	1.08603	1
darkred	darkseagreen4	1.08511	1
cyan	antiquewhite4	1.08498	1
lightcyan	darkmagenta	1.0838	1
grey60	lavenderblush3	1.08192	1
tan	floralwhite	1.08063	1
salmon4	magenta	1.08057	1
palevioletred3	magenta	1.08057	1
navajowhite2	magenta	1.08057	1
saddlebrown	steelblue	1.08028	1
sienna3	pink	1.07819	1
lightgreen	darkseagreen4	1.0781	1
navajowhite2	greenyellow	1.07714	1
palevioletred3	darkgreen	1.07644	1
bisque4	white	1.07631	1
blue	darkgreen	1.07584	1
darkred	lightsteelblue1	1.07571	1
lightsteelblue1	darkturquoise	1.0751	1
mediumpurple3	lightsteelblue1	1.07505	1
magenta	cyan	1.07449	1
green	saddlebrown	1.07283	1
yellow	cyan	1.07275	1
green	darkorange2	1.07247	1
lightyellow	lightsteelblue1	1.07221	1
darkslateblue	midnightblue	1.07035	1
yellowgreen	grey60	1.07012	1
yellowgreen	lightgreen	1.07012	1
green	yellow	1.06848	1
purple	darkgrey	1.06794	1
darkred	green	1.06707	1
royalblue	green	1.06707	1
turquoise	turquoise	1.06649	1
skyblue	salmon	1.06539	1
green	tan	1.06482	1
steelblue	darkslateblue	1.06357	1
lightcyan	darkorange	1.06179	1
skyblue3	lightsteelblue1	1.06132	1
lightpink4	blue	1.06122	1
thistle2	magenta	1.06115	1
yellow	darkorange2	1.05993	1
darkturquoise	saddlebrown	1.05912	1
greenyellow	green	1.05833	1
darkturquoise	blue	1.05823	1
thistle2	darkgreen	1.05726	1
white	salmon4	1.05715	1
orangered4	ivory	1.05645	1
salmon	lightpink4	1.05569	1
violet	cyan	1.05545	1
lightcyan	steelblue	1.05472	1
darkolivegreen	skyblue	1.05388	1
blue	lightsteelblue1	1.05265	1
cyan	pink	1.05208	1
brown4	white	1.05116	1
lightyellow	cyan	1.0506	1
magenta	thistle1	1.04937	1
plum1	darkturquoise	1.04736	1
grey60	red	1.04723	1
paleturquoise	lightcyan1	1.0471	1
purple	lightsteelblue1	1.04661	1
darkorange	tan	1.04602	1
green	darkorange	1.0458	1
darkorange2	blue	1.04459	1
salmon	saddlebrown	1.04383	1
darkolivegreen	darkgrey	1.0427	1
pink	magenta	1.04134	1
palevioletred3	blue	1.04126	1
orange	purple	1.04059	1
skyblue	bisque4	1.04051	1
mediumpurple3	blue	1.03996	1
lightsteelblue1	sienna3	1.03938	1
greenyellow	darkturquoise	1.03907	1
plum2	darkgreen	1.03882	1
lightyellow	pink	1.03752	1
steelblue	floralwhite	1.03692	1
lightyellow	blue	1.03678	1
white	darkred	1.03531	1
lightgreen	saddlebrown	1.0351	1
magenta	orangered4	1.03462	1
greenyellow	darkslateblue	1.03447	1
darkorange2	violet	1.03409	1
orange	brown4	1.03377	1
skyblue	darkmagenta	1.03354	1
lightgreen	blue	1.03329	1
white	midnightblue	1.03198	1
salmon	navajowhite2	1.03162	1
pink	lightgreen	1.03107	1
pink	thistle1	1.03077	1
grey60	magenta	1.03073	1
darkgrey	tan	1.03064	1
tan	pink	1.03048	1
bisque4	pink	1.02878	1
turquoise	yellow	1.02838	1
midnightblue	lavenderblush3	1.02819	1
white	bisque4	1.02805	1
grey60	greenyellow	1.02741	1
orange	skyblue3	1.02618	1
brown	bisque4	1.02047	1
magenta	bisque4	1.02019	1
cyan	lavenderblush3	1.01973	1
black	thistle1	1.01873	1
brown4	darkred	1.01487	1
purple	red	1.01472	1
lightpink4	green	1.01338	1
brown	darkmagenta	1.01336	1
plum1	sienna3	1.0125	1
pink	yellow	1.01098	1
paleturquoise	thistle2	1.00952	1
lightyellow	sienna3	1.00932	1
salmon	royalblue	1.0087	1
violet	royalblue	1.0086	1
cyan	turquoise	1.00764	1
royalblue	royalblue	1.007	1
thistle2	purple	1.00659	1
lightgreen	honeydew1	1.00603	1
black	orangered4	1.00436	1
orangered4	mediumpurple3	1.00415	1
turquoise	darkturquoise	1.00117	1
lightyellow	mediumpurple3	1.00092	1
antiquewhite4	lightcyan	1.00039	1
pink	pink	0.998581	1
cyan	blue	0.998392	1
bisque4	steelblue	0.997829	1
lightgreen	mediumpurple3	0.997675	1
salmon	skyblue	0.997517	1
black	darkred	0.997296	1
darkred	lightyellow	0.995902	1
royalblue	lightyellow	0.995902	1
tan	blue	0.995832	1
purple	darkgreen	0.99517	1
midnightblue	red	0.994902	1
thistle1	orange	0.994897	1
palevioletred3	orange	0.994897	1
thistle1	green	0.99485	1
palevioletred3	green	0.99485	1
honeydew1	royalblue	0.994067	1
white	steelblue	0.993849	1
sienna3	greenyellow	0.9924	1
tan	lightpink4	0.992336	1
tan	cyan	0.992284	1
darkslateblue	yellow	0.991192	1
lightpink4	saddlebrown	0.990152	1
ivory	skyblue3	0.989592	1
orange	lightcyan	0.989221	1
mediumorchid	pink	0.988982	1
purple	floralwhite	0.988866	1
antiquewhite4	grey60	0.986254	1
paleturquoise	green	0.985754	1
pink	darkgrey	0.985506	1
magenta	lightsteelblue1	0.983576	1
black	darkmagenta	0.983436	1
floralwhite	blue	0.982699	1
sienna3	salmon	0.981551	1
lightgreen	paleturquoise	0.981359	1
tan	darkorange2	0.980861	1
tan	saddlebrown	0.980774	1
darkslateblue	darkgreen	0.978843	1
lightgreen	darkgrey	0.978621	1
yellow	magenta	0.976319	1
yellow	black	0.975602	1
darkorange	salmon4	0.975315	1
orange	salmon4	0.975315	1
tan	tan	0.973125	1
palevioletred3	saddlebrown	0.972211	1
salmon	yellow	0.971209	1
darkorange2	darkmagenta	0.970739	1
cyan	magenta	0.970652	1
darkorange	salmon	0.970526	1
cyan	greenyellow	0.967528	1
thistle2	cyan	0.965918	1
darkmagenta	lightgreen	0.964549	1
paleturquoise	darkorange2	0.963436	1
white	red	0.961743	1
orange	yellowgreen	0.961719	1
floralwhite	white	0.96107	1
darkgrey	grey60	0.96085	1
darkgrey	lightgreen	0.96085	1
lightpink4	royalblue	0.957389	1
darkgrey	salmon	0.95631	1
palevioletred3	turquoise	0.95565	1
tan	skyblue3	0.955023	1
blue	thistle1	0.954954	1
thistle2	saddlebrown	0.954904	1
white	yellow	0.954853	1
brown	royalblue	0.954642	1
lightyellow	greenyellow	0.954414	1
ivory	white	0.954253	1
darkorange2	darkorange	0.951304	1
green	blue	0.948864	1
orange	bisque4	0.948496	1
darkgrey	orangered4	0.947733	1
saddlebrown	orange	0.947353	1
brown	brown	0.946232	1
yellowgreen	sienna3	0.945269	1
darkorange2	steelblue	0.944997	1
darkorange	pink	0.944642	1
salmon	blue	0.943269	1
darkorange	darkmagenta	0.941807	1
orange	darkmagenta	0.941807	1
pink	darkturquoise	0.940739	1
turquoise	greenyellow	0.939046	1
plum2	saddlebrown	0.9382	1
white	floralwhite	0.937749	1
coral1	lightcyan	0.937552	1
yellowgreen	mediumpurple3	0.937472	1
skyblue	lightcyan1	0.93734	1
greenyellow	turquoise	0.936734	1
saddlebrown	cyan	0.936365	1
steelblue	tan	0.93456	1
red	greenyellow	0.933146	1
purple	black	0.932924	1
grey60	darkturquoise	0.932121	1
darkorange2	turquoise	0.930357	1
yellowgreen	lightyellow	0.929802	1
brown	palevioletred3	0.928724	1
tan	darkgrey	0.92698	1
sienna3	lightsteelblue1	0.925369	1
grey60	pink	0.925056	1
purple	grey60	0.924867	1
coral1	grey60	0.924325	1
coral1	lightgreen	0.924325	1
paleturquoise	blue	0.923116	1
darkorange	darkorange	0.922826	1
yellowgreen	paleturquoise	0.922256	1
blue	skyblue	0.922131	1
darkgreen	tan	0.921984	1
darkturquoise	brown4	0.921403	1
lightcyan1	darkred	0.921333	1
grey60	yellow	0.920765	1
salmon4	darkgrey	0.919742	1
thistle1	darkgrey	0.919742	1
yellow	yellow	0.916592	1
orangered4	tan	0.916568	1
lightcyan	ivory	0.916269	1
greenyellow	plum1	0.915073	1
greenyellow	saddlebrown	0.914712	1
darkorange2	red	0.914663	1
mediumorchid	magenta	0.913658	1
lightcyan	cyan	0.913363	1
salmon	darkorange	0.913225	1
darkgreen	brown4	0.912372	1
violet	brown	0.910623	1
cyan	darkseagreen4	0.91019	1
magenta	lightyellow	0.909984	1
lightgreen	tan	0.90997	1
darkgrey	plum2	0.909682	1
midnightblue	lightsteelblue1	0.909344	1
sienna3	ivory	0.90932	1
ivory	darkmagenta	0.908788	1
purple	coral1	0.908233	1
purple	blue	0.908164	1
red	darkred	0.908146	1
salmon	lavenderblush3	0.907534	1
red	royalblue	0.906706	1
royalblue	brown4	0.906447	1
mediumpurple3	turquoise	0.906018	1
darkgreen	skyblue3	0.905285	1
darkolivegreen	lightgreen	0.904925	1
greenyellow	navajowhite2	0.904828	1
thistle2	darkgrey	0.903369	1
darkred	yellow	0.902645	1
steelblue	skyblue	0.901092	1
lightgreen	brown4	0.900597	1
mediumpurple3	skyblue3	0.900127	1
turquoise	darkmagenta	0.900047	1
darkorange2	magenta	0.899454	1
honeydew1	brown	0.897726	1
darkorange2	darkgreen	0.897373	1
lightcyan	blue	0.89707	1
floralwhite	darkorange	0.896957	1
darkorange2	greenyellow	0.896596	1
grey60	royalblue	0.895555	1
pink	lightyellow	0.893806	1
lightgreen	skyblue3	0.893565	1
grey60	mediumpurple3	0.89337	1
lightcyan1	darkorange	0.890594	1
ivory	darkorange	0.890594	1
antiquewhite4	yellow	0.890555	1
darkgreen	green	0.889597	1
skyblue3	skyblue3	0.888641	1
plum2	darkgrey	0.887566	1
darkorange	darkslateblue	0.887464	1
green	magenta	0.884891	1
magenta	pink	0.884872	1
lightcyan1	steelblue	0.884688	1
magenta	thistle2	0.884465	1
greenyellow	darkolivegreen	0.884431	1
royalblue	blue	0.883517	1
turquoise	plum2	0.881565	1
lightyellow	green	0.880848	1
orangered4	violet	0.880562	1
plum1	violet	0.880562	1
mediumpurple3	violet	0.880562	1
orange	yellow	0.879599	1
midnightblue	pink	0.878594	1
lightcyan	sienna3	0.877861	1
tan	darkmagenta	0.875972	1
darkgrey	red	0.874106	1
blue	cyan	0.873964	1
purple	skyblue3	0.873745	1
lightcyan	royalblue	0.872625	1
pink	purple	0.872591	1
skyblue	cyan	0.871914	1
sienna3	sienna3	0.871518	1
darkorange	darkgreen	0.87018	1
orange	darkgreen	0.87018	1
darkmagenta	blue	0.870092	1
darkturquoise	salmon4	0.869313	1
magenta	grey60	0.868961	1
orangered4	white	0.867982	1
yellow	salmon4	0.867445	1
royalblue	white	0.867039	1
mediumorchid	purple	0.866794	1
brown	blue	0.866012	1
green	orangered4	0.865335	1
darkorange	floralwhite	0.865188	1
orange	floralwhite	0.865188	1
lavenderblush3	brown	0.863983	1
lightpink4	brown	0.863983	1
violet	magenta	0.863855	1
lightcyan	lightyellow	0.863379	1
turquoise	lightcyan	0.863202	1
paleturquoise	turquoise	0.862618	1
white	cyan	0.861439	1
salmon	darkgreen	0.860796	1
green	darkred	0.858797	1
green	royalblue	0.857354	1
darkturquoise	orangered4	0.857194	1
darkturquoise	yellowgreen	0.857194	1
darkgrey	greenyellow	0.856446	1
midnightblue	honeydew1	0.856375	1
lightcyan1	red	0.856291	1
brown4	orange	0.855274	1
royalblue	salmon4	0.855201	1
salmon	grey60	0.854987	1
salmon	lightgreen	0.854987	1
floralwhite	yellow	0.854846	1
darkslateblue	royalblue	0.854795	1
darkorange	lightcyan1	0.854462	1
darkorange2	purple	0.853181	1
darkred	salmon	0.850233	1
blue	magenta	0.849563	1
darkolivegreen	lightsteelblue1	0.849503	1
cyan	honeydew1	0.849334	1
lightgreen	lightgreen	0.848722	1
lightcyan1	yellow	0.848695	1
ivory	yellow	0.848695	1
lightsteelblue1	darkmagenta	0.848557	1
red	darkturquoise	0.846745	1
coral2	blue	0.845422	1
brown4	cyan	0.845411	1
darkturquoise	bisque4	0.845408	1
floralwhite	greenyellow	0.845007	1
honeydew1	grey60	0.844702	1
darkred	orangered4	0.84328	1
royalblue	yellowgreen	0.84328	1
brown	plum1	0.841802	1
darkseagreen4	salmon	0.840748	1
ivory	darkgreen	0.840104	1
lavenderblush3	blue	0.839889	1
brown	pink	0.839355	1
darkturquoise	darkmagenta	0.839112	1
plum1	darkred	0.838038	1
lightgreen	orangered4	0.837838	1
lightgreen	yellowgreen	0.837838	1
darkgreen	bisque4	0.837121	1
black	green	0.836452	1
pink	blue	0.836083	1
brown4	saddlebrown	0.835771	1
saddlebrown	midnightblue	0.835343	1
darkmagenta	paleturquoise	0.831742	1
royalblue	bisque4	0.831685	1
lightgreen	darkred	0.831503	1
salmon	brown	0.830431	1
green	plum2	0.830122	1
darkorange2	orange	0.829378	1
lightyellow	bisque4	0.828992	1
pink	darkorange2	0.828652	1
mediumpurple3	pink	0.828351	1
red	magenta	0.828013	1
lightgreen	midnightblue	0.827525	1
bisque4	royalblue	0.827486	1
yellow	turquoise	0.826835	1
darkred	darkmagenta	0.825448	1
skyblue	skyblue	0.824795	1
white	darkolivegreen	0.823924	1
pink	tan	0.820946	1
steelblue	brown	0.820614	1
darkorange2	cyan	0.819814	1
black	saddlebrown	0.818266	1
white	skyblue	0.814926	1
darkgrey	purple	0.814726	1
darkgreen	plum2	0.814713	1
darkgreen	darkorange	0.814115	1
maroon	grey60	0.813535	1
lightpink4	grey60	0.813535	1
lavenderblush3	lightgreen	0.813535	1
maroon	lightgreen	0.813535	1
brown	darkolivegreen	0.813296	1
yellow	lightsteelblue1	0.812725	1
red	lightcyan1	0.811576	1
black	tan	0.811267	1
thistle1	lightcyan	0.810224	1
lavenderblush3	salmon	0.809726	1
darkred	plum2	0.809422	1
blue	turquoise	0.809236	1
tan	darkgreen	0.808928	1
darkred	darkorange	0.808811	1
magenta	skyblue	0.806369	1
lightcyan1	blue	0.80599	1
ivory	blue	0.80599	1
mediumpurple3	brown	0.804976	1
plum1	steelblue	0.804706	1
violet	lightsteelblue1	0.804116	1
lightgreen	darkorange	0.803575	1
tan	grey60	0.803352	1
maroon	turquoise	0.80326	1
paleturquoise	lightcyan	0.802014	1
skyblue3	darkorange	0.79974	1
lightsteelblue1	red	0.799539	1
salmon4	grey60	0.798793	1
thistle1	lightgreen	0.798793	1
darkolivegreen	brown	0.797282	1
thistle2	lightcyan	0.795801	1
violet	green	0.795111	1
salmon4	salmon	0.795053	1
palevioletred3	salmon	0.795053	1
salmon	orange	0.794808	1
paleturquoise	greenyellow	0.794742	1
lightcyan	tan	0.79337	1
salmon	green	0.793313	1
pink	skyblue	0.79206	1
darkturquoise	red	0.790328	1
violet	ivory	0.790169	1
lightcyan	purple	0.788549	1
thistle1	turquoise	0.788159	1
darkolivegreen	lightyellow	0.786976	1
magenta	turquoise	0.786529	1
blue	grey60	0.786234	1
darkorange	plum1	0.786207	1
salmon	cyan	0.785536	1
darkorange	saddlebrown	0.785427	1
darkgreen	darkslateblue	0.783255	1
lightsteelblue1	greenyellow	0.782997	1
darkgrey	cyan	0.782941	1
darkturquoise	yellow	0.782417	1
floralwhite	orange	0.781995	1
salmon	darkturquoise	0.781507	1
pink	brown	0.781433	1
magenta	antiquewhite4	0.780938	1
purple	brown	0.779709	1
mediumpurple3	red	0.778875	1
skyblue	midnightblue	0.777612	1
darkred	red	0.777458	1
ivory	orange	0.776448	1
antiquewhite4	turquoise	0.775609	1
darkturquoise	darkgreen	0.775294	1
coral1	black	0.774626	1
salmon	pink	0.774495	1
thistle2	turquoise	0.773612	1
midnightblue	tan	0.77349	1
steelblue	grey60	0.773179	1
yellowgreen	darkmagenta	0.771736	1
orangered4	yellow	0.770968	1
yellow	greenyellow	0.770937	1
grey60	lightcyan	0.7707	1
skyblue3	red	0.768936	1
ivory	cyan	0.767494	1
green	mediumpurple3	0.767236	1
pink	antiquewhite4	0.767107	1
saddlebrown	magenta	0.76599	1
lightcyan	green	0.76515	1
plum1	magenta	0.765061	1
red	salmon	0.764216	1
royalblue	magenta	0.763578	1
darkred	darkgreen	0.762668	1
skyblue3	yellow	0.761003	1
green	lightyellow	0.760855	1
midnightblue	skyblue3	0.760275	1
saddlebrown	lightgreen	0.759746	1
grey60	grey60	0.759725	1
black	yellow	0.758919	1
ivory	saddlebrown	0.758743	1
darkred	floralwhite	0.758635	1
royalblue	floralwhite	0.758635	1
black	antiquewhite4	0.758149	1
lightgreen	darkgreen	0.757731	1
yellowgreen	darkorange	0.756285	1
grey60	salmon	0.756135	1
salmon	honeydew1	0.755884	1
greenyellow	magenta	0.755414	1
[truncated: 1,844 more rows]
