# Supplementary material for: Convergent abnormalities in striatal gene networks in human cocaine use disorder and mouse cocaine administration models
Source: Sci Adv. 2023 Feb 10;9(6):eadd8946. doi: 10.1126/sciadv.add8946 (PMC9916993; doi:10.1126/sciadv.add8946)
Supplement: Supplementary file 2 — Tables S1 to S6 [file sciadv.add8946_tables_s1_to_s6.zip › sciadv.add8946_table_s6.xlsx]

## Sheet: human modules MDC > 2.5
HUMAN module	Human MDC	Conservation oddsRatio	Conservation pValue
darkslateblue	6.29	8.61301	2.47e-05
skyblue	3.38	5.06785	0.000188675
black	13.95	4.019	0.00164245
navajowhite2	2.66	5.25051	0.00170298
lightyellow	2.76	3.85677	0.0287943
darkolivegreen	2.7	3.88802	0.988347
bisque4	4.98	3.54666	1
coral1	31.09	5.73009	1
cyan	3.29	6.41488	1
darkseagreen4	4.44	6.28005	1
green	24.88	3.63179	1
greenyellow	2.57	4.62283	1
lavenderblush3	2.79	8.4814	1
lightpink4	3.17	8.4814	1
thistle1	3.38	4.95282	1
thistle2	2.62	6.23886	1
